# Supplementary material for: Automated detection of early signs of irreversible ischemic change on CTA source images in patients with large vessel occlusion
Source: PLoS One. 2024 Jun 13;19(6):e0304962. doi: 10.1371/journal.pone.0304962 (PMC11175522; doi:10.1371/journal.pone.0304962)
Supplement: S1 Data — (XLSX) [file pone.0304962.s001.xlsx]

## Sheet: Supplemental_ImagingData_TrainingCohort
ID	C_ratio	IC_ratio	InCa_ratio	LN_ratio	M1_ratio	M2_ratio	M3_ratio	M4_ratio	M5_ratio	M6_ratio	C_inf	IC_inf	InCa_inf	LN_inf	M1_inf	M2_inf	M3_inf	M4_inf	M5_inf	M6_inf
T1	0.766923	0.780062	0.952673	0.945641	0.991414	0.762022	0.875289	0.954881	0.803054	0.817337	0	1	0	0	0	1	1	0	1	1
T2	1.54804	0.968688	0.895624	0.924307	0.988911	0.947239	0.953403	0.931541	0.947364	0.91647	0	0	0	0	0	0	0	0	0	0
T3	1.06251	0.729113	0.984919	0.94932	0.83209	0.751156	0.944571	0.85644	0.855921	0.853115	0	1	0	0	0	1	1	0	1	1
T4	0.865452	0.769292	0.964282	0.927076	0.921367	0.847999	0.944339	0.912391	0.915427	0.924475	0	0	0	0	0	0	0	0	0	0
T5	0.798488	0.905456	0.983412	0.866791	0.944916	0.861966	0.929063	0.966224	0.915521	0.900647	1	0	0	1	0	0	0	0	0	0
T6	0.503261	0.977737	1.02944	1.00807	0.97843	1.01336	1.03295	1.05156	1.05599	1.02759	0	0	0	0	0	0	0	0	0	0
T7	0.755225	0.967384	0.937661	0.917847	0.949685	0.952303	0.951232	0.995925	0.975646	0.922301	1	0	0	1	0	0	0	0	0	0
T8	0.78709	1.04032	0.967325	1.00165	0.989626	1.08342	0.974309	1.04802	1.01845	0.997294	0	1	0	0	0	0	0	0	0	0
T9	0.84636	0.92723	0.950629	0.902845	1.07138	0.958931	0.993921	1.08373	1.07196	0.998398	0	0	0	0	0	0	0	0	0	0
T10	0.982248	0.836363	0.934878	0.877765	0.92858	0.808148	0.91671	0.96312	0.972646	0.966037	0	0	0	0	0	0	0	0	0	0
T11	0.777236	0.850964	1.01581	0.968694	0.953856	0.828519	0.904832	0.975044	0.954669	0.955397	0	1	0	0	0	1	0	0	0	0
T12	1.03052	0.76004	0.948212	0.881253	0.911963	0.805821	0.953841	0.914778	0.915795	0.941075	1	1	1	1	0	1	0	0	1	0
T13	0.944425	0.702594	0.850614	0.812507	0.835018	0.690159	0.87639	0.780793	0.818061	0.861543	0	1	0	0	0	0	0	0	0	0
T14	0.878711	0.939252	0.970744	0.927417	0.945148	0.828088	1.00417	0.876585	0.907406	0.939605	0	0	0	0	0	0	0	0	0	0
T15	0.726227	0.919111	1.05841	0.889238	0.927347	0.937808	0.96851	1.00715	0.947934	0.972073	0	0	0	0	0	0	0	0	0	0
T16	0.613394	0.934064	1.05127	0.949658	0.901128	0.937764	0.913711	0.866176	0.817662	0.866084	0	0	0	0	0	0	0	0	0	0
T17	0.952405	0.909815	0.910784	0.925832	1.01538	0.88173	1.00016	1.15592	1.09692	1.05214	0	0	0	0	0	0	0	0	0	0
T18	0.511346	0.733309	0.962694	0.82988	0.895657	0.764189	0.850986	0.876975	0.810518	0.819202	0	1	0	0	0	0	0	0	0	0
T19	0.85305	0.7849	0.914717	0.902927	0.975902	0.881313	0.969258	0.965287	0.967288	0.918376	0	1	0	0	0	0	0	0	0	0
T20	1.12487	0.786379	0.87536	0.915941	0.874599	0.855559	0.951268	0.904196	0.905515	0.910145	1	0	1	1	0	0	0	0	0	0
T21	0.952513	0.963191	0.928274	0.993581	0.911664	0.979661	0.989088	0.849665	0.941878	0.998655	0	1	0	0	0	1	0	0	0	0
T22	1.03821	1.559	1.00564	1.02727	1.4442	1.20088	0.974211	1.40784	1.18288	1.00566	0	0	0	0	0	0	0	0	0	0
T23	0.848827	0.813575	0.957316	0.893383	0.994982	0.876812	0.972689	0.893787	0.906135	0.928675	1	1	0	1	0	0	0	0	0	0
T24	0.93422	0.905032	1.02617	0.963128	0.892785	0.937695	0.968763	0.960401	0.92063	0.978549	0	0	0	0	0	0	0	0	0	0
T25	0.867182	0.885466	0.908153	0.894269	1.04903	0.980661	1.00819	1.03451	0.985519	0.980041	1	1	1	1	0	0	0	0	0	0
T26	1.19373	0.828548	0.913666	0.862199	0.945017	0.868199	0.954973	0.989913	0.982684	0.954481	1	1	1	1	0	0	0	0	0	0
T27	1.01945	0.993356	0.974537	0.977878	1.12852	1.04524	1.0885	1.0284	1.05946	0.977014	0	0	0	0	0	0	0	0	0	0
T28	0.788486	0.837351	0.910084	0.842007	1.03373	0.939713	1.00478	1.12194	0.969857	0.990181	1	1	1	1	0	0	0	0	0	0
T29	1.05931	1.04244	0.934133	0.938043	1.07788	1.06496	1.00476	1.06151	1.0834	1.0452	0	0	0	0	0	0	0	0	0	0
T30	1.25191	0.785389	0.881309	0.982423	0.967463	0.880531	0.919416	1.03986	0.986249	0.908294	0	1	0	1	0	0	0	0	0	0
T31	1.00582	0.816045	0.974103	0.966128	0.861059	0.750069	0.933533	0.850772	0.803774	0.843519	0	0	0	0	0	0	0	0	0	0
T32	0.643144	0.95913	1.06725	0.94663	0.983573	0.931912	1.05521	1.01344	0.972972	1.03752	0	1	0	0	0	0	0	0	0	0
T33	0.829809	0.722582	0.982661	0.847516	0.83097	0.794858	0.945181	0.863549	0.871888	0.97622	1	1	0	1	0	0	0	0	0	0
T34	0.928696	0.804058	0.991378	0.913905	0.913881	0.775253	0.848801	0.894427	0.834019	0.826267	0	0	0	0	0	0	0	0	0	0
T35	0.83426	0.925575	1.08761	1.2217	1.23346	0.814706	0.648695	0.613412	0.591513	0.574001	0	1	0	0	1	1	0	1	1	0
T36	1.00566	0.831979	0.951766	0.976879	1.07298	0.919389	0.9522	1.06551	1.00697	0.94156	0	0	0	0	0	0	0	0	0	0
T37	0.89738	0.979419	0.992618	0.975916	1.00784	0.936162	1.00652	1.03899	0.964275	0.9777	0	0	0	0	0	0	0	0	0	0
T38	1.1023	0.741668	0.951464	0.838204	0.907922	0.925591	1.0366	0.886716	0.920753	1.03171	1	1	1	1	1	1	0	1	0	0
T39	0.740396	0.875413	0.971326	0.925535	0.989748	0.886565	1.00819	1.00578	0.987832	1.01209	0	0	0	0	0	0	0	0	0	0
T40	0.856147	0.96615	1.00681	0.926132	1.02557	0.903653	0.784762	0.994421	0.946982	0.85239	1	1	1	1	0	1	0	1	0	0
T41	1.06455	1.01856	0.986672	0.999208	0.992417	1.12099	1.01933	1.10287	1.14646	1.01739	0	0	0	0	0	0	0	0	0	0
T42	0.922453	0.845994	0.955483	0.939473	0.907186	0.895755	1.02241	0.94626	0.969517	0.993212	0	0	0	0	0	0	0	0	0	0
T43	1.34354	0.934882	1.0151	1.05471	1.00467	0.994585	1.04769	0.996377	0.967371	0.982759	0	0	0	0	0	0	0	0	0	0
T44	0.957437	0.809236	0.990533	0.918857	0.913703	0.824515	0.93235	1.04877	0.971361	1.00601	1	1	1	1	0	1	1	1	1	1
T45	1.10355	0.886321	1.02492	0.98381	0.991465	0.868208	1.0191	0.974678	0.832444	0.993304	0	0	0	0	0	0	0	0	1	0
T46	2.20932	0.967733	0.920365	1.01438	1.01051	0.962892	1.00339	0.884992	0.911763	0.973553	0	0	0	0	0	0	0	0	0	0
T47	0.85406	0.972964	0.991964	0.922561	0.957135	0.937044	0.958954	0.980229	0.959446	0.855374	0	0	0	0	0	0	0	0	0	0
T48	0.809536	0.692019	1.02523	0.873526	0.795366	0.738285	0.981268	0.850854	0.802309	0.911623	1	1	0	1	1	1	0	0	0	0
T49	0.915944	0.960357	0.894718	0.965721	0.8568	1.03692	1.00385	0.951468	1.06949	0.990704	1	1	0	1	1	0	0	0	0	0
T50	1.02558	1.06048	0.98571	1.03699	1.04626	1.07476	0.922628	1.01094	1.05161	1.01391	0	0	0	0	0	0	0	0	0	0
T51	1.00472	0.999427	0.874654	1.0313	0.8515	1.04233	0.984176	1.02141	1.05582	1.01461	0	0	0	0	0	0	0	0	0	0
T52	1.15879	0.838362	0.914855	0.909138	0.971697	0.881473	0.932349	0.977697	0.837589	0.870333	1	1	1	1	0	0	0	0	1	0
T53	0.728241	0.731258	0.941689	0.808366	0.950283	0.801812	0.928006	0.995339	0.929388	0.933482	1	0	0	0	0	0	0	0	0	0
T54	1.31757	0.971738	0.940278	0.965622	1.02729	0.870421	0.770154	0.996497	1.00916	0.920554	0	0	0	0	0	0	0	0	0	0
T55	1.4689	0.864015	0.932895	0.983379	0.946365	0.886149	0.976972	0.893464	0.954388	1.05092	1	1	0	1	0	0	0	0	0	1
T56	0.982629	0.810221	0.95158	0.935745	0.937655	0.81426	0.948804	0.888828	0.926211	0.924823	0	1	0	0	0	0	0	0	0	0
T57	1.65409	0.780999	0.916414	0.845664	0.926243	0.834039	0.895759	0.988402	0.896768	0.826237	1	0	0	1	0	0	0	0	0	0
T58	0.991093	0.833719	0.97502	0.913507	0.927488	0.883675	0.912233	0.978335	0.961846	0.962927	0	1	1	1	0	0	0	0	0	0
T59	1.04161	0.973921	0.973587	0.976577	1.00712	0.906322	0.959146	0.948979	0.945381	0.98515	0	0	0	0	0	0	0	0	0	0
T60	0.936244	0.971476	0.964525	0.962398	1.03183	1.01162	0.989322	1.1542	1.06226	0.960642	0	0	0	0	0	0	0	0	0	0
T61	0.92101	0.779641	0.918111	0.883212	0.894463	0.873253	0.967549	1.01332	0.997573	0.938142	1	1	1	1	0	0	0	0	0	0
T62	0.724135	0.824345	0.988969	0.917428	0.89807	0.820479	0.955196	0.838833	0.910999	0.942033	0	0	0	0	0	0	0	0	0	0
T63	1.55405	1.08645	0.888379	1.02552	0.999695	0.985583	0.913765	1.12799	1.09092	0.89826	0	0	0	0	0	0	0	0	0	0
T64	0.705648	0.827986	1.02681	0.826708	0.997426	0.871357	0.915087	0.972888	1.00101	0.933628	1	0	1	1	0	0	0	0	0	0
T65	0.772021	1.03362	1.0731	1.02865	0.940988	1.07655	1.01127	0.948252	1.01138	1.02036	0	0	0	0	0	0	0	0	0	0
T66	0.963477	0.848009	0.969024	0.84981	0.923518	0.803303	0.98408	0.962916	0.936259	0.946264	1	1	1	1	0	0	0	0	0	0
T67	0.996266	0.882727	0.957528	0.920592	0.952172	0.815368	0.927526	0.90976	0.80098	0.866324	0	0	0	0	0	0	1	0	0	1
T68	0.918512	0.853014	1.04812	0.899795	0.91122	0.924127	1.00054	0.963162	0.928862	0.968641	1	0	0	0	0	0	0	0	0	0
T69	1.20473	0.834709	1.03642	1.01477	0.908238	0.854863	0.982948	0.899813	0.863844	0.905297	1	1	1	1	1	1	1	1	1	1
T70	1.02572	0.843786	0.932934	1.01881	0.899052	0.937873	0.962064	0.977086	0.983196	0.94867	1	1	0	0	1	1	0	1	1	0
T71	0.650282	0.758434	0.931129	0.733702	0.87753	0.702621	0.96095	0.903704	0.858021	0.815982	0	0	0	0	0	0	0	0	0	0
T72	0.761394	0.679423	0.971752	0.881846	0.912316	0.732883	0.94963	0.931303	0.887318	0.895933	0	1	0	0	0	0	0	0	0	0
T73	0.885848	0.756898	1.01944	0.895014	0.933965	0.796342	0.939979	0.834474	0.825494	0.909692	1	1	1	1	1	1	1	1	1	1
T74	1.00814	0.926885	0.92045	0.907851	0.940543	0.841323	0.953716	0.941661	0.887377	0.875854	0	0	0	0	0	0	0	0	0	1
T75	0.657137	0.691913	1.07754	0.796153	0.804956	0.790135	1.13978	0.747775	0.7281	1.08121	1	1	0	0	0	1	0	0	1	0
T76	1.06537	0.833084	0.957814	0.930238	0.940403	0.928943	0.994463	0.950635	1.024	1.01826	1	1	1	1	1	1	0	1	1	0
T77	0.95236	0.847472	1.01573	0.971168	0.891585	0.83933	0.946707	0.934224	0.915863	0.932081	0	1	0	1	1	1	0	1	0	0
T78	0.759095	0.792702	1.04353	0.963328	0.912229	0.718105	0.907424	0.864063	0.848889	0.859175	0	1	0	0	0	1	0	0	0	0
T79	0.555773	0.879872	1.075	0.831576	1.04218	0.90028	0.98477	1.02038	0.964974	1.00593	1	1	0	1	0	0	0	0	0	0
T80	1.21635	0.960766	0.922693	0.998278	0.959646	1.04784	0.96081	1.0309	1.00177	0.953881	1	1	1	1	1	1	0	0	0	0
T81	0.876987	0.927329	0.929636	0.996464	0.960984	0.96722	0.93036	1.05545	1.05123	0.953625	0	0	0	0	0	0	0	0	0	0
T82	0.961457	0.895868	1.02358	0.991855	0.968842	0.834191	0.937425	0.977692	0.952468	0.973662	0	0	0	0	0	0	0	0	0	0
T83	0.846168	0.869989	1.03945	0.920901	0.902243	0.793653	1.10668	0.904643	1.00837	0.981499	1	0	0	1	0	0	0	0	0	0
T84	1.10015	0.968989	0.939713	1.00671	0.897387	0.892168	0.957227	0.943383	0.920523	0.973472	1	0	0	0	0	0	0	0	0	0
T85	1.02112	1.08409	0.938241	1.08859	1.05606	1.02349	0.943	0.969939	1.0686	0.913654	1	0	0	0	0	0	0	0	0	0
T86	0.841124	1.02347	0.974323	0.982955	0.977935	1.05016	0.898942	1.01335	1.05155	0.972866	0	1	0	0	0	0	0	0	0	0
T87	0.451788	0.856113	1.05213	0.88184	0.989685	0.859733	0.962206	0.868131	0.783009	0.908139	0	0	0	0	0	0	0	1	1	0
T88	0.60775	0.823251	0.995688	0.91865	0.900459	0.861983	1.01049	0.873644	0.926915	0.9729	0	0	0	0	0	0	0	0	0	0
T89	1.05027	0.968397	0.941948	0.961958	0.974247	0.895244	0.965698	0.975659	0.966327	0.93637	1	0	1	1	0	0	0	0	0	0
T90	0.680629	0.862796	1.02517	0.958512	0.930128	0.881382	0.966644	0.921891	0.976428	1.00924	0	1	1	0	0	1	0	0	0	0
T91	1.0468	1.18699	1.08392	1.0692	1.09753	1.26947	1.07452	1.12926	1.16001	1.10474	0	0	0	0	0	0	0	0	0	0
T92	1.21423	0.807074	0.924584	0.964485	0.941824	0.890171	1.02751	1.00699	0.954075	0.938456	0	0	0	0	0	0	0	0	0	0
T93	0.857978	0.893908	0.924543	0.800138	1.04194	0.915774	1.0519	1.08309	0.970795	1.00937	1	1	1	1	0	0	0	0	0	0
T94	0.980901	0.929942	0.981842	1.00027	1.01472	0.997368	1.00018	1.06906	1.06147	1.00541	0	1	0	0	0	0	0	0	0	0
T95	1.18205	1.0868	0.926695	0.99969	1.03225	0.992306	0.904237	1.11462	1.11743	0.978534	0	0	0	0	0	0	0	0	0	0
T96	1.03592	0.953656	0.956857	0.959856	1.06902	1.01802	1.01999	1.08614	1.00375	1.03444	1	0	0	0	0	0	0	0	0	0
T97	0.883473	0.823979	0.963632	0.87479	0.949242	0.914646	0.980637	1.09339	1.00415	0.99894	1	1	0	1	0	0	0	0	0	0
T98	1.13369	1.00603	0.905848	0.938893	1.09245	1.05308	1.02032	1.08058	1.08006	1.09521	1	0	1	1	0	0	0	0	0	0
T99	0.924987	0.955976	0.967974	1.02263	1.03422	1.03987	0.993824	0.998948	0.940676	1.00773	0	1	0	0	0	1	0	1	1	0
T100	1.16236	0.908614	0.891383	0.916136	0.977519	0.839362	0.903706	1.0242	0.880038	0.875864	0	0	0	0	0	0	0	0	0	0
T101	0.802618	0.980859	0.947062	0.967409	1.08425	1.01227	1.03295	1.08724	1.07073	1.02862	1	0	1	1	0	0	0	0	0	0
T102	1.57828	0.851226	0.979495	0.967976	0.951483	0.859653	1.00554	0.931619	0.866825	1.17317	0	1	1	0	0	1	0	0	1	1
T103	1.15423	0.984798	0.923936	0.979144	0.95132	0.93168	0.934796	0.884968	0.941729	0.971786	0	0	0	0	0	0	0	0	0	0
T104	0.95188	0.967705	0.948279	0.936184	1.07255	1.00816	1.02498	1.01005	1.09897	1.02465	0	0	0	0	0	0	0	0	0	0
T105	0.859979	0.906255	0.977426	0.97639	0.931509	0.881287	0.927606	0.980043	0.894258	0.894075	0	0	0	0	0	0	0	0	0	0
T106	0.784294	0.90146	0.937412	0.888394	0.895954	0.868053	0.861564	0.935617	0.912171	0.797626	0	1	0	0	0	0	0	0	0	1
T107	1.13389	0.72424	0.96728	0.879627	0.82938	0.845685	0.981342	0.879494	0.936682	0.961615	1	1	1	1	1	1	0	0	0	0
T108	0.945931	0.873487	0.959481	0.869799	0.879036	0.921565	1.00608	0.911682	0.961708	1.00066	1	0	1	1	0	0	0	0	0	0
T109	0.93054	0.896311	1.00663	0.988848	0.987896	0.865276	0.986908	0.998617	0.971237	0.939459	0	0	0	0	0	0	0	0	0	0
T110	1.10118	0.938525	0.953597	0.97125	0.961207	0.904408	1.13989	0.908804	0.969028	1.07243	0	0	0	0	0	0	0	0	0	0
T111	0.811938	0.911108	1.02921	0.970909	1.04988	0.965415	0.945157	1.14549	1.06605	0.971678	0	0	0	0	0	0	0	0	0	0
T112	0.897874	1.01189	0.871617	0.884882	1.07254	0.9651	1.09061	1.04264	1.00645	1.04279	0	0	0	0	0	0	0	0	0	0
T113	1.22315	0.85672	0.913322	0.968277	0.949933	0.876123	0.923092	1.01364	0.955692	0.87007	0	0	0	0	0	0	0	0	0	0
T114	1.24878	0.857744	0.97935	0.996214	0.91129	0.840549	0.900939	0.94646	0.931414	0.941841	0	1	0	0	1	1	0	0	1	0
T115	0.755367	0.912953	1.00342	1.00724	1.05691	1.06928	1.06785	1.05143	1.0667	1.10455	0	0	0	0	0	0	0	0	0	0
T116	0.853325	0.797639	0.90624	0.81313	0.903721	0.844591	0.888215	1.06637	1.00789	0.901149	1	1	0	1	0	1	1	0	0	1
T117	1.26871	1.02404	0.8949	1.01207	1.00766	0.987239	0.991504	1.04283	0.927614	0.960305	0	0	0	0	0	0	0	0	0	0
T118	1.06171	0.91528	0.971297	0.974782	0.883294	0.844052	0.991548	0.983152	0.877479	0.980414	0	0	0	0	0	0	0	0	0	0
T119	0.812753	0.969628	1.07772	0.981165	0.978227	0.908724	1.07175	0.984941	0.851358	0.901888	0	1	0	0	0	1	0	0	1	1
T120	1.01473	0.984807	0.982388	1.00415	1.01372	1.00566	1.03977	1.05651	1.07416	1.00824	0	0	0	0	0	0	0	0	0	0
T121	0.960357	0.734701	0.998135	0.934737	0.843784	0.672167	0.85129	0.821981	0.884855	0.855586	1	0	0	1	0	0	0	0	0	0
T122	0.977688	0.890983	0.970639	0.879883	0.851081	0.901963	0.926141	0.895711	0.884131	0.943828	1	1	1	1	1	1	0	1	1	1
T123	0.638931	0.853719	1.00438	0.897013	1.01025	0.922961	0.922428	0.967122	0.968061	0.948144	0	0	0	0	0	0	0	0	0	0
T124	1.02127	0.867935	0.913837	0.911252	0.921137	0.882684	0.874616	0.920406	0.960671	0.904721	1	0	0	1	0	0	0	0	0	0
T125	0.802384	0.813707	0.930428	0.92975	0.986445	0.92421	0.951762	0.929014	0.896964	0.931301	0	1	0	0	0	0	0	0	0	0
T126	0.973908	0.856372	1.00176	0.973809	0.875066	0.856997	0.973722	0.920926	0.958606	0.992975	1	1	1	1	1	1	1	1	1	0
T127	1.42138	1.02911	0.900642	0.985688	1.08121	1.00807	0.990038	1.17915	1.08178	0.970846	0	0	0	0	0	0	0	0	0	0
T128	0.935355	0.943037	0.915089	0.959975	0.895577	0.953214	0.947193	0.929019	0.918546	0.963565	0	0	0	0	0	0	0	0	0	0
T129	1.0856	0.945866	1.0628	1.07141	1.05924	0.902559	0.894223	0.978544	1.02997	1.00453	0	1	0	0	0	1	1	0	0	1
T130	0.970273	0.964735	0.925086	0.847648	0.942672	0.952278	1.02508	1.08028	0.961178	0.887169	1	1	1	1	0	0	0	0	0	0
T131	0.977898	0.924204	0.969946	1.01243	1.01658	0.951635	0.962467	1.08786	1.07935	0.9721	0	0	0	0	0	0	0	0	0	0
T132	0.958311	0.732979	0.902973	0.910141	0.882098	0.826745	0.97809	1.03535	0.958992	0.937923	1	1	1	1	0	0	0	0	0	0
T133	1.48436	1.08389	1.01128	1.03541	1.08361	1.12808	1.10005	1.16527	1.2494	1.01312	0	0	0	0	0	1	1	0	0	1
T134	0.827651	0.738109	0.933788	0.856903	0.830779	0.741721	0.901332	0.892673	0.88996	0.897058	1	1	1	1	1	1	0	1	0	0
T135	1.15915	0.957399	0.98815	0.980816	1.00119	1.00222	1.05098	0.973892	1.056	1.04418	0	1	0	1	0	0	0	0	0	0
T136	1.03845	0.917189	0.980256	0.911546	1.00246	0.970146	0.99596	0.988553	1.04363	1.00068	0	1	0	0	0	0	1	0	0	0
T137	1.0136	0.777322	0.996857	0.975781	0.904436	0.857901	0.959157	0.943734	0.950746	0.953968	0	1	0	0	0	1	0	0	0	0
T138	0.632032	0.841609	1.05899	0.948762	0.885034	0.827455	0.84218	0.891512	0.851051	0.882777	1	0	0	1	0	0	0	0	0	0
T139	0.829102	0.756214	1.00435	0.937949	0.928818	0.75644	0.832378	0.854492	0.823408	0.829358	0	1	0	0	0	1	1	0	1	1
T140	0.561458	0.770324	0.935	0.904353	0.870249	0.76556	0.88025	0.863847	0.835814	0.885255	0	0	0	0	0	0	0	0	0	0
T141	1.25731	0.954898	1.01863	0.989291	1.11207	0.99508	1.14148	1.0482	1.01052	0.943401	1	0	0	1	0	0	0	0	0	0
T142	0.735205	0.888327	0.980398	0.950962	0.969439	0.922369	0.943562	0.966385	0.968404	0.928393	0	0	0	0	0	0	0	0	0	0
T143	0.949625	1.02567	1.01061	0.978298	0.968575	0.977329	1.02872	0.958323	0.965096	0.995542	0	0	0	0	0	0	0	0	0	0
T144	1.2625	1.0606	0.948276	0.967904	1.05559	1.02443	0.987983	1.09236	0.961512	1.01711	0	0	0	0	0	0	0	0	0	0
T145	0.91832	0.67378	0.957589	0.853042	0.827212	0.80172	0.886831	0.888701	0.900768	0.97586	1	1	1	1	0	1	0	0	0	0
T146	1.45566	1.06031	1.0227	1.07679	1.10446	1.13969	1.14782	1.01333	1.08387	1.02216	1	0	0	1	0	0	0	0	0	0
T147	1.05305	0.974973	0.989504	1.02218	1.03244	1.0232	0.972085	1.04349	1.03617	1.00448	1	1	1	1	0	0	0	0	0	0
T148	1.12032	1.00713	0.953254	1.01411	1.01945	1.0428	1.00889	1.00016	1.03124	1.01109	0	0	0	0	0	0	0	0	0	0
T149	0.485974	0.932369	1.0987	0.940161	0.886399	0.87526	0.926311	1.01946	0.96539	1.00496	0	0	0	0	0	0	0	0	0	0
T150	0.932608	1.00717	0.962683	0.976671	1.05366	1.06355	0.94492	1.11376	1.07623	1.01546	0	0	1	1	0	1	0	0	0	0
T151	1.01789	0.802493	0.887839	0.907216	0.931086	0.874262	0.995696	1.02422	0.967733	0.981193	1	1	1	1	1	1	0	1	1	0
T152	0.749381	0.876565	0.969123	0.896704	0.955946	1.01695	1.02377	0.93331	1.01019	1.02237	1	1	0	1	0	0	0	1	0	0
T153	0.798244	0.756647	0.959615	0.880552	0.850161	0.770485	0.901598	0.899372	0.970043	0.95442	1	1	1	1	0	1	0	0	0	0
T154	1.02157	0.942509	1.01074	0.982166	1.07939	0.978546	0.996641	1.08241	1.05921	1.02519	0	0	0	0	0	0	0	0	0	0
T155	1.06463	0.868702	0.980006	0.954757	0.958082	0.830125	0.953708	1.04182	0.918809	0.938395	0	0	0	0	0	1	0	0	0	0
T156	0.790882	0.787881	0.965375	0.86972	0.88321	0.753219	0.973226	0.894081	0.888704	1.00017	1	0	1	1	0	0	0	1	0	0
T157	0.730863	0.834135	0.985549	0.940935	0.882466	0.852486	0.890317	0.978146	0.895394	0.858455	0	1	0	0	1	0	0	0	0	0
T158	0.923576	0.784611	0.906429	0.840987	1.04143	0.883729	0.99097	1.12118	1.05828	0.935924	1	1	1	1	0	1	0	0	0	1
T159	1.04492	0.954677	0.99757	0.975045	1.02277	0.968674	1.00456	1.00751	0.961812	1.00828	0	0	0	0	0	1	0	0	1	1
T160	1.05941	0.776468	0.970059	0.937056	0.885557	0.816637	0.982641	0.8741	0.894288	0.907649	0	1	0	1	1	1	0	0	0	0
T161	0.837249	0.857909	0.963932	0.936237	0.894946	0.868457	0.916459	0.963214	0.963997	0.969667	0	0	0	0	0	0	0	0	0	0
T162	0.852725	0.88007	0.97854	0.954891	1.05928	0.834855	0.956165	1.053	1.01392	0.929411	0	0	0	0	0	0	0	0	0	0
T163	1.03424	0.990236	0.986106	1.02975	1.10353	1.04408	1.06067	1.05437	1.03439	1.05359	0	0	0	0	0	0	0	0	0	0
T164	0.878078	0.826402	0.973182	0.907946	0.968397	0.940665	0.957	1.04607	0.998662	0.903292	1	0	0	1	0	0	0	0	0	0
T165	1.26838	1.13609	0.986051	1.03455	1.04979	1.11623	1.0658	0.977593	0.996421	0.976477	1	0	1	1	0	0	0	0	0	0
T166	0.972675	0.900671	0.879731	0.894424	0.889628	0.896676	0.961714	1.00444	0.988231	0.973467	1	1	1	1	0	0	0	0	0	0
T167	0.881521	0.946365	0.964872	0.891406	1.04911	1.02869	1.06894	1.05859	1.05796	1.00827	1	0	0	1	0	0	0	0	0	0
T168	0.859069	0.791206	0.993181	0.912	0.976822	0.897645	0.952078	0.992974	0.950113	0.985348	1	0	0	1	0	0	0	0	0	0
T169	0.457874	0.701761	0.886441	0.829758	1.01548	0.766799	0.882529	1.04834	1.02217	0.954351	1	1	0	1	0	0	0	0	0	0
T170	0.944072	0.516657	0.719737	0.708769	0.897275	0.762289	0.944603	1.0422	0.990626	0.908487	0	0	0	0	0	0	0	0	0	0
T171	0.803744	0.820383	0.962712	0.885846	0.936211	0.794165	1.0035	0.764161	0.817841	0.954533	1	0	0	1	0	0	0	0	0	0
T172	1.24395	0.750433	0.887376	0.856675	0.857847	0.753401	0.874516	0.96703	0.92341	0.820512	0	0	0	0	0	0	0	0	0	0
T173	0.845006	0.874255	0.909599	0.913339	1.0202	0.902522	0.984589	1.04349	1.03183	0.989997	0	0	0	0	0	0	0	0	0	0
T174	1.27587	0.943501	0.96955	0.949291	0.964857	0.862343	0.966933	0.941646	0.92988	0.953865	0	0	0	0	0	0	0	0	0	0
T175	0.870764	0.971338	0.967746	0.964397	0.967741	0.94194	0.97615	1.01059	0.944811	0.94899	0	0	0	0	0	0	0	0	0	0
T176	1.18057	0.834646	0.975387	0.927246	0.891693	0.866209	1.05452	0.909927	0.897399	0.94227	1	1	1	1	1	1	0	1	1	1
T177	1.21255	0.883177	0.935945	0.96027	0.937282	0.922364	0.916043	1.03354	1.0455	0.971374	1	1	0	1	1	1	0	0	0	0
T178	1.07383	1.02182	0.94282	1.02374	1.01456	1.03681	0.978199	1.02483	0.98967	0.97331	0	0	0	0	0	0	0	0	0	0
T179	1.23592	0.883268	1.0397	0.903036	0.960384	0.874457	1.00428	0.934037	0.929311	0.973075	0	0	0	0	0	0	0	0	0	0
T180	0.604122	1.01224	1.04434	0.915689	0.915144	0.972478	0.748666	0.932691	0.808427	0.835525	0	0	0	0	0	0	0	0	0	0
T181	0.95739	0.862332	0.967477	0.948632	0.911602	0.85437	0.910459	0.927307	0.923409	0.947819	0	0	0	0	0	0	0	0	0	0
T182	1.40312	0.911303	0.928076	0.944729	1.08463	0.93011	0.9745	1.02388	1.04721	1.05525	1	1	1	1	0	0	0	0	0	0
T183	0.710204	0.796524	1.04052	0.958048	0.97051	0.783316	0.901495	0.983071	0.945063	0.837479	1	1	0	0	0	1	1	0	0	0
T184	1.56938	1.0095	0.923199	0.979648	1.03744	0.960861	1.06644	0.941205	0.939767	1.03503	0	0	0	0	0	0	0	0	0	0
T185	0.995432	0.843933	0.964242	0.89216	0.915501	0.838541	0.985083	0.927078	0.964952	0.968582	1	1	1	1	0	0	0	0	0	0
T186	0.540358	0.852686	1.00674	0.914793	0.938122	0.956488	0.953639	0.950285	0.921772	1.01618	1	1	0	1	0	0	0	0	0	0
T187	0.743893	0.784137	0.983691	0.921202	0.844116	0.69144	0.911361	0.886689	0.823663	0.882037	0	1	0	0	0	1	1	0	0	1
T188	0.523792	0.838576	1.01696	0.937182	0.876281	0.874802	0.859166	0.918167	0.962741	0.867183	0	1	0	1	0	1	0	0	0	0
T189	0.955283	0.940368	0.992548	1.02045	1.03647	1.00791	1.01664	1.05636	1.02908	1.00233	0	1	0	0	0	0	0	0	0	0
T190	1.05509	0.91473	0.98047	0.996835	1.01044	0.994617	0.969583	0.997843	1.04662	0.955184	0	0	0	0	0	0	0	0	0	0
T191	1.03741	0.835336	0.943149	0.953958	0.971937	0.869311	0.985285	0.965528	0.952547	0.922241	0	1	0	0	0	0	0	0	0	0
T192	0.96807	0.905945	0.879513	0.927639	1.04567	0.973187	0.967011	1.08305	1.10219	1.01616	1	0	0	0	0	0	0	0	0	0
T193	0.739688	0.725749	0.902595	0.835257	0.96576	0.755615	0.819675	0.848216	0.816297	0.76381	0	1	0	0	0	1	0	0	0	0
T194	0.940958	0.904315	0.987638	0.952933	1.01826	0.937231	0.884351	1.01651	1.01255	0.938558	1	0	0	1	0	0	0	0	0	0
T195	0.636079	0.885291	1.01647	0.967268	1.09726	0.928444	1.06429	1.08144	1.06883	1.16392	0	0	0	0	0	1	1	0	1	1
T196	1.17203	1.10562	1.00315	1.05942	1.09433	0.842947	0.909012	1.05461	0.939466	0.873266	0	0	0	0	0	0	0	0	0	0
T197	1.84658	0.722323	0.874574	0.890505	0.985864	0.831239	0.953182	0.944561	0.983649	0.946179	0	0	0	0	0	0	0	0	0	0
T198	0.904999	0.836124	0.963413	0.968863	1.01121	0.820544	0.914746	1.01524	1.02929	0.896666	0	1	0	0	0	1	0	1	0	0
T199	1.12969	0.864626	0.927087	0.927528	0.96477	0.877424	0.896716	1.02158	0.938766	0.918885	0	0	0	0	0	1	0	0	0	0
T200	0.969191	0.911348	1.01023	0.978626	0.959669	0.85783	0.994648	0.839825	0.883109	0.986963	0	0	0	1	0	0	0	0	1	0
T201	0.96569	0.920634	0.962817	0.986603	1.0431	0.984451	0.992396	1.08474	1.02973	1.01412	1	1	1	1	1	1	0	0	0	0
T202	1.68225	0.91476	0.949744	0.993845	0.942163	0.871367	1.01192	0.788898	0.904491	0.993577	0	0	0	0	0	0	0	0	0	0
T203	0.884677	0.939643	0.994518	0.920782	1.07957	1.07062	1.05197	1.06489	1.08842	1.06258	1	1	1	1	1	0	0	1	0	0
T204	1.02083	0.971426	0.948593	0.899335	0.989694	1.03455	0.80283	1.05965	0.972572	0.908347	0	0	0	0	0	0	0	0	0	0
T205	1.20001	0.963608	0.960187	0.958216	0.973189	0.896535	0.977845	1.01289	0.98044	0.982183	0	0	0	0	0	0	0	0	0	0
T206	0.939478	0.887773	0.911451	0.944692	1.04009	0.960751	1.01429	1.03604	1.00297	0.994939	1	1	1	1	0	0	0	0	0	0
T207	0.992966	0.887355	0.962772	0.950246	0.923447	0.860762	1.00778	0.931332	0.92802	1.01675	0	0	0	1	0	0	0	0	0	0
T208	0.893094	0.8774	0.99359	0.954898	1.02228	0.971412	0.976864	1.01742	1.03226	0.990267	1	1	1	1	0	0	0	0	0	0
T209	0.912533	0.630856	0.964223	0.973237	0.864267	0.699548	0.895896	0.933095	0.847604	0.853805	0	1	0	1	0	1	0	0	1	1
T210	0.925276	0.924819	0.933076	0.916738	1.02952	1.02524	0.949519	1.06622	1.06739	0.991853	1	1	0	1	0	1	1	0	0	1
T211	1.1352	0.93005	0.98045	0.967295	1.08763	0.98919	1.03802	1.00866	1.02655	0.985131	1	0	0	0	0	0	0	0	0	0
T212	1.02832	0.891245	1.01046	0.980177	0.972126	0.963128	1.02064	0.946924	0.982325	1.00666	0	0	0	0	0	0	0	0	0	0
T213	1.1021	1.06569	1.01252	1.03128	1.06867	1.0429	1.06801	1.02757	1.01286	1.04841	0	0	0	0	0	0	0	0	0	0
T214	0.793699	0.888399	0.911995	0.899841	0.965043	0.866362	0.784932	0.967283	0.93978	0.90115	0	0	0	0	0	0	0	0	0	0
T215	0.719573	0.734181	0.924344	0.837947	0.938517	0.85759	0.92703	1.01223	0.980534	0.957683	1	1	1	0	0	0	0	0	0	0
T216	0.857402	0.765744	0.988201	0.970652	0.867697	0.70919	0.857265	0.902099	0.840105	0.848003	0	0	0	0	0	0	0	0	0	0
T217	0.740281	0.906748	0.923425	0.977445	0.979333	0.95725	0.984759	1.03399	1.02989	1.02309	0	0	0	0	0	0	0	0	0	0
T218	0.780234	0.874815	0.958641	0.96037	0.979814	0.911047	0.935687	0.897881	0.942225	0.849175	0	0	0	0	0	0	0	0	0	0
T219	0.903771	0.76968	0.96153	0.91415	0.905724	0.854372	0.980452	0.899441	0.937923	0.951574	0	1	1	0	0	0	0	0	1	1
T220	0.93458	0.754823	0.99138	0.940791	0.895481	0.85457	0.960566	0.901358	0.969628	0.938972	0	1	0	1	1	1	0	1	0	0
T221	0.954602	0.794191	1.01104	0.852891	0.922941	0.852599	1.02925	0.8908	0.933769	1.05693	1	1	1	1	0	0	0	0	0	0
T222	0.684084	0.73166	0.906873	0.830094	0.921347	0.784866	0.829625	0.971595	0.903744	0.854976	1	1	1	1	0	0	0	0	0	0
T223	0.889052	0.753213	0.951397	0.882324	0.794802	0.775351	0.943623	0.828358	0.846849	0.884721	1	1	0	1	1	1	1	1	1	1
T224	0.776586	0.810683	1.04467	0.981942	0.931707	0.86249	0.937704	0.880181	0.897004	0.841353	1	1	1	1	1	1	1	1	1	1
T225	0.661591	0.938445	0.962166	1.0097	1.00718	0.899126	0.893018	1.11831	1.05868	0.900386	0	1	0	0	0	1	0	0	0	0
T226	1.28135	0.818074	0.946419	0.959402	0.903882	0.753996	0.887717	0.889961	0.916974	0.916404	0	1	0	0	0	1	0	0	0	0
T227	0.501784	0.920777	0.981948	0.806139	0.899358	0.901244	0.9302	0.929506	0.834032	0.875869	1	0	1	1	0	0	0	0	0	0
T228	1.07099	0.932296	0.984543	0.954687	1.04512	1.00218	1.0116	1.06668	0.995278	0.983856	0	0	0	0	0	0	0	0	0	0
T229	1.2847	1.11682	0.926233	1.11086	1.1001	1.11807	1.08352	1.18211	1.14059	1.07047	0	0	0	0	0	0	0	0	0	0
T230	0.899266	0.759706	0.970758	0.954384	0.89345	0.796257	0.840234	0.839852	0.850942	0.872642	0	0	0	0	0	0	0	0	0	0
T231	0.530915	0.840228	0.929663	0.902339	0.897074	0.891879	0.921577	0.970342	0.933744	0.947541	0	0	0	0	0	0	0	0	0	0
T232	1.06501	0.89654	1.02131	0.908733	1.01459	0.884898	1.03474	0.876351	0.886553	1.01561	1	0	0	1	0	0	0	0	0	0
T233	0.751575	0.799312	0.991431	0.87011	0.905829	0.87055	0.950454	0.994679	0.96188	0.970995	1	1	1	1	0	0	0	0	0	0
T234	1.08533	0.770408	0.869408	0.884022	0.970873	0.87471	0.982475	0.989067	0.941347	0.917115	0	1	0	0	0	0	0	0	0	0
T235	1.02216	0.915694	0.927125	0.851833	1.11856	1.00391	0.914386	0.99828	1.00577	0.95915	1	1	1	1	0	1	1	0	0	0
T236	1.0671	0.819022	0.906928	0.943946	0.909691	0.846128	0.959915	0.960475	0.93299	0.889113	0	0	0	0	0	0	0	0	0	0
T237	1.0392	0.867819	0.964021	0.964753	0.878424	0.791274	0.940511	0.920339	0.926804	0.892372	0	0	0	0	0	1	0	0	0	0
T238	1.4171	0.950069	0.869897	0.88548	0.990989	0.885834	1.03819	0.940163	0.971877	0.992012	1	1	1	1	1	1	0	1	1	0
T239	0.847658	0.819229	0.977393	0.890272	0.843206	0.817209	0.945259	0.874993	0.870746	0.987246	1	0	0	1	0	0	0	0	0	0
T240	0.8773	0.794801	1.0073	0.923076	0.938848	0.83517	0.992548	0.965505	0.936031	0.985727	0	0	1	0	0	0	0	0	0	0
T241	1.4687	1.12702	0.926801	0.954903	1.14077	1.04709	1.1214	1.11492	1.10831	1.03061	1	1	1	1	0	0	0	0	0	0
T242	1.14506	0.949841	1.1254	1.05799	1.00984	0.907884	0.987322	1.04175	1.01245	1.04023	0	0	0	0	0	0	0	0	0	0
T243	0.978359	0.971179	0.932162	0.949816	1.06108	0.965442	0.983237	1.01234	1.01069	1.00375	0	0	1	0	0	0	0	0	0	0
T244	0.773363	0.901402	0.970061	0.971075	0.917406	0.959427	0.963487	0.945195	0.998621	0.993254	0	0	0	0	0	0	0	0	0	0
T245	1.1257	0.974405	0.916414	0.96271	0.996284	0.934731	0.971406	1.00921	0.979338	0.931248	0	0	0	0	0	0	0	0	0	0
T246	0.790057	0.952019	0.980628	0.960862	0.941621	0.979369	0.981689	0.971268	0.949133	0.927503	0	0	0	0	0	0	0	0	0	0
T247	0.865575	0.887567	1.07434	0.964779	0.843519	0.895678	1.03225	0.856529	0.869639	0.963336	0	1	0	0	0	1	0	0	1	0
T248	1.46459	0.932229	0.932692	0.979088	1.06699	1.02224	1.06224	1.08266	1.00866	1.09798	0	1	0	0	0	1	1	0	1	1
T249	1.03059	0.938479	1.04137	1.05294	0.922648	0.911182	0.983889	0.87161	0.928671	0.914067	0	0	0	0	0	0	0	0	0	0
T250	1.02461	0.893359	0.943568	0.964673	1.06446	0.970489	1.01627	1.08445	1.07534	1.00321	0	0	0	0	0	0	0	0	0	0
T251	1.43484	0.94802	0.938651	0.99792	1.01352	0.916086	0.96798	0.988791	0.973041	0.98271	0	0	0	0	0	0	0	0	0	0
T252	1.05122	0.775323	0.88146	0.984965	0.85344	0.862879	1.00912	0.945481	0.986019	1.02059	1	1	0	1	1	1	0	1	0	1
T253	1.0383	0.925039	0.962459	0.962096	0.9156	0.848984	0.867383	0.966815	0.954668	0.849894	0	0	0	0	0	0	0	0	0	0
T254	1.15704	0.881027	0.973371	0.971616	0.950908	0.902496	0.90544	0.889325	0.950695	0.932264	0	0	0	0	0	0	0	0	0	0
T255	0.70806	0.889192	0.960231	0.855561	0.823174	0.934405	0.978442	0.965097	0.958876	1.02141	1	0	0	1	0	0	0	0	0	0
T256	0.992917	0.849034	0.976198	0.956945	0.90749	0.765619	0.935739	0.937113	0.912703	0.947429	0	1	0	0	0	1	1	0	0	0
T257	0.713558	0.997009	0.96126	0.899846	1.09982	1.10469	1.01347	1.07839	1.10438	1.03106	1	0	0	1	0	0	0	0	0	0
T258	0.836256	0.928977	1.0136	0.949912	0.926972	0.984619	0.951457	0.972229	0.992737	0.942119	1	1	0	1	0	1	0	1	1	0
T259	0.799076	0.671792	0.893225	0.786391	0.874335	0.741955	0.973729	0.907436	0.968724	0.98169	1	1	1	1	1	1	0	1	1	0
T260	0.941596	0.916774	0.9062	0.925623	0.985137	0.915163	0.970846	1.0339	0.971251	1.0224	0	0	0	0	0	0	0	0	0	0
T261	1.65048	0.824434	0.847789	0.817663	0.951698	0.816701	0.848387	1.01523	0.950451	0.875719	1	1	1	1	1	0	0	1	1	0
T262	0.813035	0.94365	1.00308	0.973687	0.945103	0.960768	0.924656	0.910065	0.92188	0.91304	0	1	0	0	0	0	0	0	0	0
T263	0.790234	0.817769	0.99758	0.864834	0.871701	0.823277	0.93474	0.934162	0.925158	0.936804	1	0	0	1	0	0	0	0	0	0
T264	0.976603	0.81914	1.05494	1.02576	0.939541	0.724486	0.982969	0.962929	0.794234	0.863091	0	1	0	0	0	1	0	0	1	1
T265	1.34472	0.954696	1.02183	0.997729	1.00111	0.874887	0.829213	1.00855	0.929393	0.865718	0	0	0	0	0	0	0	0	0	0
T266	0.972429	0.933518	0.980282	0.975693	1.06319	1.0245	1.09822	1.13506	1.08927	1.09951	0	0	0	0	0	0	0	0	0	0
T267	0.809845	0.887452	1.07611	1.01012	0.98479	0.939372	0.994157	1.05508	1.02125	1.05937	1	0	0	1	0	0	0	0	0	0
T268	0.965903	0.864616	0.988015	0.964585	0.888313	0.838866	0.968331	0.9459	0.931429	0.924919	0	0	0	0	0	0	0	0	0	0
T269	1.55545	0.850844	0.975853	0.944829	0.930297	0.88772	1.00433	0.993685	0.99696	1.01834	1	1	1	1	0	0	0	0	0	0
T270	1.1021	1.06569	1.01252	1.03128	1.06867	1.0429	1.06801	1.02757	1.01286	1.04841	0	0	0	0	0	0	0	0	0	0
T271	0.943643	0.944774	1.0006	0.927366	1.05076	1.01663	0.994816	1.13571	1.08393	1.04625	1	1	0	1	0	0	0	0	0	0
T272	1.0603	0.784721	0.870068	0.882723	0.906962	0.795023	0.967228	0.890179	0.916681	0.922302	1	0	0	1	0	0	0	0	0	0
T273	0.927914	0.814865	0.972677	0.938209	0.883951	0.813575	0.946586	0.906977	0.898443	0.880556	1	1	0	1	0	0	0	0	0	0
T274	1.15331	0.858922	0.957809	0.959373	1.04376	0.953885	0.996126	1.04448	1.00169	0.995099	0	1	0	0	1	0	0	0	0	0
T275	1.38166	0.952895	0.920827	0.965462	1.00407	0.923742	0.92143	1.05563	1.00677	0.935478	0	0	0	0	0	1	0	0	0	0
T276	1.05972	0.981672	0.991634	0.91914	0.961363	0.970033	0.949747	0.953237	0.984444	0.968946	1	1	1	1	0	0	0	0	0	0
T277	1.29779	1.0042	0.945487	1.01598	1.00304	0.938275	0.977388	1.08382	1.02903	0.963036	0	0	0	0	0	0	0	0	0	0
T278	0.638057	0.797088	1.00423	0.802527	0.948196	0.786708	0.967629	0.922455	0.910823	1.02048	1	1	1	1	0	1	0	0	0	0
T279	0.862952	1.02631	0.995792	1.02152	1.12185	0.994685	0.973485	1.14031	1.09156	1.0646	0	0	0	0	0	0	0	0	0	0
T280	0.919191	0.870477	0.968333	0.991446	0.955631	0.925507	0.990523	1.02208	0.968487	0.998519	0	1	0	0	0	1	0	0	0	0
T281	0.972457	0.799135	0.972328	0.941614	0.893637	0.739661	0.942411	0.953759	0.733903	0.865017	0	1	1	1	0	1	0	0	1	1
T282	1.15501	1.1113	0.919335	1.03162	1.13862	1.05061	1.03546	1.16372	1.08987	0.99229	0	0	0	0	0	0	0	0	0	0
T283	0.996011	0.773372	0.932794	0.930529	0.928269	0.744236	0.860429	0.92379	0.868465	0.85788	0	0	0	0	0	0	0	0	0	0
T284	1.6649	0.753783	0.874909	0.800251	0.863786	0.715081	0.718342	0.952342	0.894204	0.647291	1	1	1	1	1	1	1	1	1	1
T285	1.09606	0.833626	0.91926	0.855401	0.909358	0.785153	0.940272	0.960386	0.935157	0.940235	1	0	1	1	0	0	0	0	0	0
T286	0.668442	0.644867	0.909409	0.824394	0.780917	0.778282	0.957658	0.900445	0.803189	0.930922	1	1	1	1	1	1	0	0	1	0
T287	1.11925	0.680873	0.911539	0.898075	0.936373	0.769435	0.937415	0.978433	1.01206	0.882073	1	1	1	1	0	1	0	0	1	1
T288	0.881349	0.833	0.889722	0.894409	0.974653	0.875404	0.992564	0.891001	0.890546	0.971175	0	0	1	0	0	0	0	0	0	0
T289	0.910785	0.875551	0.906415	0.85274	1.01949	0.986863	1.09801	1.0252	1.04792	1.05033	1	0	0	1	0	0	0	0	0	0
T290	1.12858	1.05068	0.970735	0.979589	1.05484	1.07399	1.03309	1.05565	1.06348	1.0545	0	0	0	0	0	0	0	0	0	0
T291	1.01025	0.802766	1.05162	1.00316	0.802703	0.798935	0.918048	0.920551	0.865376	0.865758	0	1	0	0	1	0	0	0	0	0
T292	0.933551	0.940705	1.03407	0.968037	0.951694	0.940582	0.96074	0.916902	0.94901	0.974098	0	0	0	1	0	0	0	0	0	0
T293	1.05719	1.00991	0.976545	1.04197	1.0188	0.934154	0.909409	1.09708	1.06728	0.939242	0	0	0	0	0	1	1	0	0	0
T294	0.892363	0.831701	1.00058	0.943955	0.882386	0.808464	0.89211	0.914771	0.947932	0.953492	0	1	0	0	0	1	0	0	0	0
T295	1.20236	0.924694	1.012	0.867223	1.01938	0.93624	1.03662	0.954765	0.941695	0.963502	1	0	0	0	0	0	0	0	0	0
T296	1.11083	0.947582	0.854187	0.887743	0.886884	0.944002	0.97447	0.882345	0.898273	0.921625	0	0	0	0	0	0	0	0	0	0
T297	0.883531	0.704672	0.927755	0.904015	0.825447	0.692039	0.858445	0.882094	0.819477	0.93487	0	0	0	0	0	0	0	0	0	0
T298	0.90133	0.789714	0.951265	1.00459	0.923338	0.821589	0.912489	1.00516	0.925685	0.922258	0	0	0	0	0	0	0	0	0	0
T299	0.982731	0.679232	0.845277	0.750858	0.888665	0.782184	0.839472	0.990934	0.943855	0.906323	1	1	1	1	1	1	1	0	0	0
T300	0.699196	0.918912	0.977759	0.970507	0.965383	0.940234	0.978244	1.00005	0.990198	0.986898	1	0	0	0	0	0	0	0	0	0
T301	0.910166	0.937436	0.985688	0.973476	0.911782	0.927312	0.967926	0.911366	0.96717	1.00499	0	0	0	0	0	0	0	0	0	0
T302	0.933236	0.851314	0.938463	0.910367	0.922423	0.787899	0.944911	0.768666	0.749678	0.968582	0	1	0	0	1	1	0	1	1	0
T303	0.680228	0.921983	0.971858	0.799848	1.04159	0.964213	1.05014	1.05626	0.989467	1.07364	1	0	0	1	0	0	0	0	0	0
T304	0.633329	0.770908	0.851413	0.630879	0.81466	0.761192	0.858447	0.854427	0.827469	0.861317	1	0	0	0	0	0	0	0	0	0
T305	0.987082	0.984669	0.992627	0.972841	0.939255	0.975337	0.824018	1.02333	0.981899	0.93509	0	0	0	0	0	0	1	0	0	0
T306	0.97074	0.877788	0.940316	0.931297	0.910021	0.954083	0.930552	0.900959	0.872715	0.899495	0	1	0	0	1	1	0	1	1	0
T307	1.00442	1.09731	1.02269	1.01481	1.00943	1.08363	1.03467	1.00411	1.01826	0.96876	0	0	0	0	0	0	0	0	0	0
T308	0.964015	0.947975	0.96418	0.96719	1.03923	0.945318	0.995693	1.02697	0.98657	1.00261	0	1	0	0	0	1	0	1	0	0
T309	0.937946	0.919724	1.01708	0.966508	1.06821	0.957269	1.00877	1.06041	1.02664	1.04366	1	1	0	1	0	0	0	0	0	0
T310	1.09495	0.943684	1.0179	0.962416	1.09612	1.02918	1.03013	1.20061	1.09703	1.05731	0	1	0	0	0	0	0	0	0	0
T311	0.718149	0.942481	0.989362	0.947718	0.981649	1.00697	0.989888	1.02038	1.07038	1.01197	0	0	0	0	0	0	0	0	0	0
T312	0.900308	0.862493	0.922514	0.902082	0.994672	0.956124	0.990524	1.02007	0.986967	0.965731	0	0	0	0	0	0	0	0	0	0
T313	1.08145	0.933722	1.01398	0.978574	1.14297	1.03751	1.01739	1.11017	1.13652	1.12961	0	0	0	0	0	0	0	0	0	0
T314	0.95925	0.899733	1.01371	0.992446	1.05429	1.03733	1.07556	0.968945	0.962937	1.02452	0	1	0	0	0	0	0	0	0	0
T315	1.06711	0.998686	1.03062	1.02693	1.08398	1.10259	1.06159	1.15559	1.06045	1.08698	0	1	0	0	0	1	1	0	0	0
T316	1.06191	0.980643	0.98237	0.974219	1.08974	1.05469	0.940862	1.1565	1.04142	0.989402	0	1	1	1	0	1	1	0	1	1
T317	0.964597	1.01408	1.03288	1.01215	1.0821	1.05321	0.964365	1.09664	1.07011	0.984549	0	0	0	0	0	0	0	0	0	0
T318	0.826109	0.615906	0.886139	0.872952	0.928355	0.713437	0.829379	0.947627	0.837252	0.819229	0	1	1	1	0	1	0	0	0	0
T319	0.834215	0.778473	0.940655	0.827423	0.937148	0.862568	0.968844	1.06856	1.03132	0.953807	1	1	1	1	0	0	0	0	0	0
T320	0.883996	0.905259	0.881778	0.896472	1.04833	0.988778	1.05204	1.03497	0.970258	1.0055	1	1	1	1	0	0	0	0	0	0
T321	0.975315	0.962348	1.00177	0.966059	0.95986	0.923589	0.96394	0.993582	0.951033	0.908363	0	0	0	0	0	0	0	0	0	0
T322	0.890374	0.93908	0.976262	0.87602	1.10452	1.01365	1.04784	1.19479	1.12829	1.04528	1	0	0	1	0	0	0	0	0	0
T323	1.06139	0.927161	0.986557	0.976479	1.07611	1.04673	1.07392	1.06525	1.1028	1.08476	1	1	0	1	0	0	0	0	0	0
T324	1.01865	1.04114	0.971676	0.970364	1.0848	1.03568	1.10171	1.12461	0.983801	0.992208	1	0	0	0	0	0	0	0	1	0
T325	0.997696	0.978703	0.997152	1.01919	1.0028	1.07799	1.08118	1.11464	1.07255	1.01276	0	1	0	0	0	0	0	0	0	0
T326	0.721044	0.79736	0.908537	0.78217	0.975022	0.762262	0.925456	0.991782	0.909243	0.865771	1	0	0	1	0	0	0	0	0	0
T327	0.973271	1.03469	1.04985	0.986655	1.12775	1.01557	1.04062	1.05377	1.08229	1.04828	0	0	0	0	0	0	0	0	0	0
T328	0.973809	0.949351	0.98919	0.972557	1.01787	0.932394	0.908078	1.03376	1.01017	0.970471	1	1	1	1	0	1	1	0	0	1
T329	0.951801	0.869264	0.952873	0.998497	0.891961	0.750859	0.90929	0.815907	0.860929	0.895367	0	1	1	0	0	1	0	1	1	1
T330	1.03129	0.851979	0.962282	0.982525	0.874927	0.929319	0.909254	0.920879	0.938266	0.940344	0	0	0	0	0	0	0	0	0	0
T331	0.957555	0.881854	1.03347	0.976422	0.97647	0.921364	0.96097	0.863141	0.815343	0.911703	0	1	0	0	0	1	0	1	1	0
T332	1.00839	1.05352	1.044	1.03935	1.01088	1.07538	1.01173	1.06395	1.05553	1.02545	0	1	0	0	0	0	0	0	0	0
T333	0.855623	0.863115	0.936818	0.903675	0.967615	0.917829	0.891488	0.974573	0.98921	0.960397	0	0	0	0	0	0	0	0	0	0
T334	0.877176	0.794171	0.964429	0.882449	0.898232	0.807067	0.970335	0.947661	0.906166	0.960648	1	1	0	1	1	0	0	0	0	0
T335	0.988988	0.705068	0.894122	0.789436	0.988066	0.851261	1.0832	0.949711	0.915225	0.994483	1	1	1	1	0	1	0	0	0	0
T336	0.714641	0.81882	0.910507	0.806577	0.987439	0.922003	0.986962	0.795097	0.888744	0.950993	0	0	0	0	0	0	0	0	0	0
T337	0.879807	0.892627	0.932455	0.951151	0.871947	0.895238	0.946778	0.871285	0.884958	0.895209	0	0	0	0	0	0	0	0	0	0
T338	0.955775	0.755322	0.955751	0.939665	0.935933	0.765154	0.94649	0.965337	0.920545	0.915251	0	1	0	0	0	1	0	0	0	0
T339	0.758506	0.826022	0.899229	0.828357	0.968856	0.862775	1.03712	1.03163	0.992694	0.988582	1	0	1	1	0	0	0	0	0	0
T340	0.869061	0.682537	0.91782	0.894952	0.790945	0.695719	0.944216	0.820967	0.838863	0.952889	0	1	0	0	0	1	0	0	0	0
T341	1.099	0.931855	0.956058	0.947058	0.924143	0.835982	0.946716	0.873161	0.902467	1.04349	1	0	0	0	0	0	0	0	0	0
T342	0.976359	0.890704	0.959534	0.931716	0.978819	0.845463	0.985651	0.922083	0.913641	0.958558	0	0	0	0	0	0	0	0	0	0
T343	0.723563	0.824301	0.983676	0.920587	0.970009	0.799434	0.928136	0.941218	0.851483	0.890245	0	1	0	0	0	0	0	0	0	1
T344	1.34849	0.930389	0.993503	0.895756	1.08986	0.852591	1.04419	0.998473	0.95949	1.02184	0	0	0	0	0	0	0	0	0	0
T345	0.875619	0.890685	0.994071	0.971066	0.945103	0.899249	0.910261	0.893932	0.886978	0.998243	0	0	0	0	0	0	0	0	1	0
T346	0.946873	0.875255	0.948677	1.01298	0.869099	0.917676	1.05721	0.904751	0.962667	0.940641	1	1	1	1	1	1	0	1	1	0
T347	0.985373	0.921421	1.00966	0.975536	1.00047	1.01128	1.04152	1.00018	1.01599	1.02623	0	0	0	0	0	0	0	1	0	0
T348	1.09956	1.08187	1.02459	1.05706	1.03066	1.09419	1.08169	1.00903	1.08682	1.18089	0	0	0	0	0	0	0	0	0	0
T349	1.01019	0.921552	1.0155	0.994698	0.93532	0.915995	0.987083	0.95436	0.911515	0.914114	0	1	0	0	0	0	0	0	0	0
T350	1.11622	1.06435	1.01565	0.972833	1.21633	1.20286	1.06332	1.24048	1.3448	1.10059	0	0	0	0	0	0	0	0	1	0
T351	1.4164	0.968554	0.958465	1.05083	0.958834	0.944902	1.01857	0.903177	0.969937	0.981208	1	0	0	1	0	0	0	0	0	0
T352	0.987869	0.977107	1.00054	1.0004	1.03302	1.05772	1.04209	1.08017	1.05573	1.04067	0	1	0	0	0	0	0	0	0	0
T353	0.987643	1.07315	1.00381	1.0248	1.07758	1.07881	1.01058	1.10471	1.07862	1.062	0	0	0	0	0	0	0	0	0	0
T354	0.740195	0.947244	1.04195	0.910111	0.99996	0.909883	0.995107	0.943843	0.977348	0.981488	1	0	0	1	0	0	0	0	0	0
T355	0.93699	0.972534	1.02354	0.99901	1.06207	1.00533	1.07246	1.00382	1.04495	1.01543	1	1	0	0	1	1	0	1	1	0
T356	1.10585	1.00533	0.989318	0.927843	1.24017	0.962857	0.950239	0.887742	0.935016	0.989994	0	0	0	0	0	0	0	0	0	0
T357	0.910912	0.721833	0.904104	0.853881	0.880121	0.785428	0.944154	0.874145	0.824231	0.887552	1	1	1	1	0	1	1	0	0	1
T358	0.742459	0.839303	1.02455	0.802562	1.0583	1.02783	1.07791	1.13003	1.09802	1.04824	1	1	0	1	0	0	0	0	0	0
T359	1.22131	0.991122	1.02443	1.03895	1.20621	1.12722	1.05834	1.08635	1.05836	1.01299	0	0	1	1	0	0	0	0	0	0
T360	0.885053	0.894257	0.953266	0.866995	0.956477	0.919937	0.951514	0.994527	0.943358	0.95555	1	0	0	0	0	0	0	0	0	0
T361	0.935105	0.826284	0.926363	0.898713	0.961203	0.847875	0.969783	1.03513	1.01429	1.04548	0	0	0	0	0	0	0	0	0	0
T362	0.871652	0.823246	0.996014	0.923217	1.00157	0.931032	0.968112	0.986859	0.949072	0.968219	1	1	1	1	0	1	0	0	1	0
T363	1.14216	0.752116	0.896307	0.881713	0.885839	0.754759	1.01295	0.88483	0.86043	0.936474	0	1	0	0	0	0	0	0	1	1
T364	0.916549	0.808543	0.954057	0.898912	0.920644	0.804565	0.973949	0.935092	0.952259	0.997817	1	0	0	1	0	0	0	0	0	0
T365	1.01298	1.02938	1.02585	1.00939	1.03619	1.02781	0.97209	1.12202	1.07754	1.01639	0	0	0	0	0	0	0	0	0	0
T366	1.07601	0.970034	0.999299	0.97171	1.105	0.934787	1.13455	0.981616	0.912151	0.993392	0	0	0	0	0	0	0	0	0	0
T367	0.67266	0.834664	0.937879	0.691402	0.932168	0.866511	0.917608	1.02573	0.995524	0.966978	1	1	1	1	0	0	0	0	0	0
T368	0.933611	0.88779	0.990789	0.949825	1.02865	0.966558	1.00787	1.00427	1.06769	1.02789	0	0	0	0	0	0	0	0	0	0

## Sheet: Supplemental_ImagingData_ValidationCohort
ID	C_ratio	IC_ratio	InCa_ratio	LN_ratio	M1_ratio	M2_ratio	M3_ratio	M4_ratio	M5_ratio	M6_ratio	C_inf	IC_inf	InCa_inf	LN_inf	M1_inf	M2_inf	M3_inf	M4_inf	M5_inf	M6_inf
V1	1.03076	0.903297	1.01477	0.978294	0.938945	0.935824	0.95822	0.984336	0.938723	0.999886	0	1	0	0	0	1	0	0	1	0
V2	0.910716	1.11831	1.01719	0.950698	1.05554	1.01964	1.06113	1.02866	1.02121	1.02271	0	0	0	0	0	0	0	0	0	0
V3	0.931114	0.934083	0.940905	0.882587	0.957954	0.903655	0.949977	0.919984	0.920307	0.973548	1	0	1	1	0	0	0	0	0	0
V4	0.701118	0.838513	0.968843	0.907561	0.940161	0.819241	0.908931	1.00249	0.90511	0.922951	1	1	1	1	0	1	0	0	1	1
V5	1.07189	0.885019	0.920866	0.95232	0.896158	0.811907	0.884272	0.849995	0.833303	0.890479	0	1	1	1	1	1	1	1	0	0
V6	0.818157	0.902003	1.03411	0.849618	1.03731	0.986253	0.988097	1.0052	0.96334	0.965144	1	0	0	1	0	0	0	0	0	0
V7	0.905178	0.991968	0.941913	0.918422	1.12091	1.05505	1.03116	1.08919	1.20059	1.10575	0	0	0	0	0	0	0	0	0	0
V8	0.994639	0.852649	0.973094	0.977474	0.915974	0.819344	0.912324	0.919557	0.926757	0.938506	0	0	0	0	0	0	0	0	0	0
V9	0.890761	0.961844	0.968066	0.869846	1.0823	1.02551	1.0335	1.05126	1.05468	1.03026	1	1	0	1	0	0	0	0	0	0
V10	0.896737	0.846376	0.99073	0.862089	0.967962	0.935779	0.967937	0.969559	0.932472	0.949387	1	1	1	1	0	0	0	0	0	0
V11	0.956525	0.899753	1.01399	0.979576	0.893129	0.831421	0.938559	0.93426	0.913741	0.897578	0	1	0	0	0	1	0	0	0	0
V12	0.889135	0.901248	0.984907	1.01624	0.936871	0.903123	0.939105	0.93074	0.92314	0.904524	0	0	0	0	0	0	0	0	0	0
V13	0.942477	0.812188	0.932306	0.892886	0.980426	0.958014	1.01459	0.991163	0.978499	1.08314	0	1	0	0	0	0	0	0	0	0
V14	0.814865	1.02335	1.07104	0.997613	1.02995	0.977325	0.976298	0.957104	0.961701	0.994503	0	0	0	0	0	0	0	0	0	0
V15	0.848681	0.670353	1.08197	0.848876	0.61189	0.690168	1.03811	0.606036	0.710386	0.958774	1	1	1	1	1	1	0	1	1	0
V16	1.07957	0.954066	0.986442	0.9862	1.02628	0.997961	1.0284	0.988409	1.0137	1.0506	0	0	0	0	0	0	0	0	0	0
V17	0.909325	0.839603	0.999871	1.04848	0.780701	0.747907	0.959055	0.903481	0.875757	0.874439	1	1	0	1	0	1	0	0	0	0
V18	0.895035	0.758339	0.896726	0.843947	0.848054	0.857428	0.847133	0.826246	0.760515	0.806988	1	1	1	1	1	1	1	1	1	1
V19	1.06753	0.969991	1.25709	1.03112	1.02343	1.0272	1.12575	0.993842	1.08872	1.12242	0	0	0	0	0	0	0	0	0	0
V20	0.932789	0.915536	0.959408	0.945417	0.96503	0.851761	0.972153	0.93046	0.895763	0.932346	1	0	0	1	0	0	0	0	0	0
V21	0.94403	0.924461	0.984963	0.932601	1.00623	0.967448	1.06885	1.05282	1.13334	1.01906	1	0	0	1	0	0	0	0	0	0
V22	0.970771	0.844902	0.969659	0.966429	0.948479	0.838098	0.942039	0.945558	0.97789	0.967104	0	1	0	0	0	1	0	0	0	0
V23	1.03461	0.863765	0.983425	0.89684	0.926845	0.857603	1.00459	0.887618	0.897363	1.00081	1	1	0	1	0	0	0	0	0	0
V24	0.946961	0.933693	0.975991	0.913534	1.04972	1.01444	1.00202	1.04199	0.978236	1.00695	0	0	0	0	0	1	0	0	0	0
V25	0.649966	0.849258	0.967876	0.883715	0.850513	0.849923	0.829928	0.875363	0.933344	0.925457	0	0	0	0	0	0	0	0	0	0
V26	0.983758	0.974617	1.0064	1.01005	1.09758	0.976358	0.962188	1.10906	1.08506	0.95283	0	0	0	0	0	0	0	0	0	0
V27	0.847185	0.775903	0.903976	0.798842	0.853326	0.794909	0.919591	0.938105	0.902724	0.901865	1	1	1	1	0	0	0	0	0	0
V28	0.788362	0.922192	0.947474	0.857151	0.954608	0.888722	0.983529	0.980795	0.91435	1.00571	1	0	0	1	0	0	0	0	0	0
V29	1.04319	0.784971	0.964172	0.968804	0.886407	0.814634	0.939136	0.859031	0.891478	0.932256	0	0	0	0	0	0	0	0	0	0
V30	1.21434	0.828277	0.913312	0.932894	0.841148	0.827874	0.817795	0.960143	0.900372	0.853446	1	1	1	1	0	1	1	0	1	1
V31	1.02018	0.891161	0.957028	0.922985	0.922855	0.918784	0.953904	1.01409	0.99024	1.01603	1	1	1	1	1	1	0	1	1	0
V32	0.885301	1.04935	0.944326	1.05123	1.20932	1.09419	1.05339	1.16557	1.13293	1.03755	0	0	0	0	0	0	0	0	0	0
V33	1.11011	0.919185	1.0085	0.97628	0.993037	0.961358	1.00072	0.981007	1.01354	1.04285	0	0	0	0	0	0	0	0	0	0
V34	0.973153	0.952148	0.982563	1.00634	1.0133	1.04841	1.01392	1.02215	1.01165	0.996228	0	0	0	0	0	0	0	0	0	0
V35	0.89545	0.84994	0.967072	0.911992	0.926505	0.823358	0.905935	0.955903	0.932318	0.945875	1	0	0	1	0	0	0	0	0	0
V36	0.941085	0.923658	0.999812	0.985041	1.00827	1.04141	1.01421	1.11156	1.07094	0.987629	1	1	1	1	1	1	0	1	1	1
V37	0.871331	0.851973	0.964093	0.961862	0.980511	0.979075	0.929308	1.04	0.958559	0.951339	0	0	0	0	0	0	0	0	0	0
V38	0.82167	0.859079	0.939266	0.854049	0.926546	0.869324	0.965569	0.958657	0.980464	1.00031	1	1	1	1	0	0	0	0	0	0
V39	0.875707	0.982197	0.973533	0.922506	1.07925	1.03572	1.05432	1.04132	1.00045	1.00839	1	0	1	1	0	0	0	0	0	0
V40	0.866018	0.85854	0.938404	0.896709	0.900348	0.807972	0.931331	0.967923	0.93861	0.962452	1	1	0	1	0	0	0	0	0	0
V41	0.865166	0.83954	0.910945	0.831579	0.942691	0.807914	0.901812	0.935613	0.899592	0.908418	0	0	0	0	0	0	0	0	0	0
V42	0.635816	0.946816	0.982037	0.946477	1.00395	1.00984	1.08886	1.01977	1.04111	1.02799	0	0	0	1	0	0	0	0	0	0
V43	0.924792	0.867549	0.98596	0.989948	0.92546	0.859379	0.970119	0.984236	0.931362	0.986902	0	0	0	0	0	0	0	0	0	0
V44	0.923295	0.810869	0.832709	0.765787	0.886736	0.799327	0.948051	0.852355	0.892737	0.928826	1	1	1	1	0	0	0	0	0	0
V45	1.38299	0.791411	0.953537	0.937137	0.967727	0.835552	0.968484	1.01782	0.984941	0.997575	0	0	0	0	0	0	0	0	0	0
V46	0.871686	0.859837	0.940218	0.908821	0.888988	0.898806	0.948476	0.866161	0.875364	0.916268	1	1	0	1	1	1	0	0	0	0
V47	0.965183	1.00261	1.01778	0.998344	1.01937	1.01897	0.980423	1.00177	1.03249	0.973955	0	0	0	0	0	1	1	0	0	1
V48	0.964163	0.902525	0.992412	0.93783	0.93982	0.961882	1.00102	0.987863	0.935031	0.950727	0	0	0	1	0	0	0	0	0	0
V49	0.984101	0.842578	0.96815	0.985684	1.00292	0.947436	0.973108	0.960757	1.02349	0.956854	0	1	0	0	0	0	0	0	0	0
V50	0.89662	0.766866	0.909549	0.922557	0.827557	0.753153	0.851775	0.878166	0.814115	0.812289	0	0	0	0	0	0	0	0	0	0
V51	1.01546	0.966228	0.975997	0.964473	0.970887	0.93583	0.931861	0.965545	0.968168	0.951739	0	0	0	0	0	0	0	0	0	0
V52	1.23628	1.0128	0.971735	0.977745	1.03394	0.956728	0.929077	1.04375	1.02585	0.934842	0	0	0	0	0	0	0	0	0	0
V53	0.943617	0.766654	0.871327	0.816956	0.934756	0.840198	0.952711	0.969727	0.922439	0.936278	0	0	0	0	0	0	0	0	0	0
V54	0.906081	0.900678	0.923387	0.874832	1.01387	0.95198	0.982269	0.946054	0.99745	1.03624	0	0	0	1	0	0	0	0	0	0
V55	1.0458	0.956191	0.959697	0.975247	1.05653	1.00517	0.962585	1.06262	1.09853	0.971732	0	0	0	0	0	0	0	0	0	0
V56	0.554865	0.812407	0.92027	0.823051	0.80902	0.822426	0.928586	0.855429	0.873392	0.839926	1	1	0	1	0	0	0	0	0	0
V57	0.954948	0.913601	0.974936	0.970428	0.988889	0.906599	0.9484	0.981359	0.97053	0.977451	0	0	0	0	0	0	0	0	0	0
V58	1.05822	0.991452	0.992464	1.01422	1.03903	0.913302	0.928267	0.916206	0.913649	0.917702	0	0	0	0	0	0	0	0	0	0
V59	0.797317	0.874868	0.962744	0.901293	1.05331	0.992752	1.01506	1.09251	1.00966	0.975523	0	0	0	0	0	0	0	0	0	0
V60	0.949147	0.882325	1.01234	0.992232	0.905822	0.907361	0.971853	0.905836	0.936166	1.01211	1	1	1	1	0	1	0	0	0	0
V61	0.915229	0.910759	1.06986	0.96496	0.978238	0.923669	1.04477	0.956406	0.944245	1.01378	0	1	0	0	0	1	1	0	1	1
V62	1.09066	0.864162	1.03723	0.965403	0.92626	0.856012	0.985802	0.97423	0.947354	0.981513	1	0	0	1	0	0	0	0	0	0
V63	1.03026	0.980467	0.897835	0.869873	1.04778	0.944995	0.967625	1.02491	1.04096	0.948135	0	0	1	1	0	0	0	0	0	0
V64	0.942528	1.1149	0.955364	0.943532	1.0895	1.14445	1.04816	1.09617	1.10369	1.05372	0	0	1	0	0	0	0	0	0	0
V65	0.883529	0.874384	1.03535	0.983552	0.964572	0.864559	0.962135	0.962306	0.930372	0.923864	0	0	0	0	0	0	0	0	0	0
V66	1.05943	0.927794	0.95739	0.99581	0.984362	0.917054	1.01608	0.981994	0.955806	0.953583	0	1	0	0	0	1	0	1	0	1
V67	0.964706	0.953846	1.01621	0.968352	0.970426	0.911684	1.00096	0.934648	0.94128	0.961507	0	0	0	1	0	0	0	0	0	0
V68	0.783085	0.8312	0.872792	0.759348	0.882979	0.849902	1.01698	0.902183	0.943581	1.02636	1	1	1	1	0	0	0	0	0	0
V69	0.974	0.954773	0.884224	0.914555	0.943793	0.977073	0.997356	1.09999	1.03539	1.01937	0	0	0	0	0	0	0	0	0	0
V70	0.979464	1.01926	0.978202	0.944283	1.00024	1.04591	1.04307	1.06685	1.0849	1.01438	0	0	0	0	0	0	0	0	0	0
V71	0.852061	0.913227	0.952496	0.904967	0.981975	0.946709	1.0401	1.00787	1.01563	1.0003	1	0	0	1	0	0	0	0	0	0
V72	0.936735	0.896993	0.94687	0.994062	0.919477	0.902958	1.02075	0.797056	0.848136	0.989984	0	0	1	0	0	0	0	0	0	0
V73	0.974748	0.930873	0.966902	0.941681	1.04881	0.954941	1.0393	1.00463	0.994333	1.00076	0	0	0	0	0	0	0	0	0	0
V74	0.700995	0.781795	0.998483	0.983362	0.891765	0.72323	0.786667	1.00412	0.946127	0.840789	0	1	0	0	0	1	1	0	0	0
V75	1.05304	0.841812	0.997172	0.977411	0.950773	0.904643	1.0378	1.00235	0.989105	0.967721	0	0	0	0	0	0	0	0	0	0
V76	0.99612	0.91322	0.971343	0.944	1.05674	0.962779	1.02105	1.00652	1.02205	0.955916	0	1	0	0	1	0	0	1	0	0
V77	0.985624	0.884534	0.955617	0.931166	1.0555	0.935242	0.976297	1.09249	1.00979	0.977298	0	1	0	0	0	0	0	0	0	0
V78	0.969083	0.977797	0.997967	0.939736	0.98859	1.06077	0.973972	1.07024	0.999286	1.04816	0	0	1	1	0	0	0	0	0	0
V79	0.908567	0.831935	1.02582	0.944802	1.04033	0.960843	1.02365	1.11741	1.13294	1.13287	0	1	0	0	0	0	0	1	0	0
V80	0.884715	0.846175	0.950889	0.914533	0.948267	0.781425	0.901835	0.921313	0.955733	0.965666	0	0	0	0	0	0	0	0	0	0
V81	0.966234	0.999856	0.988189	0.982133	1.01854	0.929562	0.960016	0.922541	0.983404	0.971581	0	1	0	0	0	1	1	1	0	1
V82	1.1969	0.874136	0.889835	0.904593	0.970124	0.910549	0.977741	1.06148	0.989182	0.985913	0	0	0	0	0	0	0	0	0	0
V83	0.852391	0.793666	0.979066	0.86053	0.870528	0.836318	0.92777	0.918617	0.881744	0.934825	0	0	0	0	0	0	0	0	0	0
V84	0.911674	0.972977	0.956834	0.954148	1.03324	1.04246	1.1116	1.04634	0.993575	0.966862	0	1	0	0	1	0	0	0	0	0
V85	1.42895	0.956036	0.96039	1.02646	1.00496	0.970096	1.01548	1.00145	1.01822	0.953832	0	0	0	0	0	0	0	0	0	0
V86	0.931752	0.818761	0.912844	0.908905	0.936946	0.85081	0.956139	0.974909	0.968945	0.995114	0	0	0	0	0	0	0	0	0	0
V87	0.847214	0.798849	0.909256	0.819625	0.961588	0.931047	0.95698	1.01181	0.952538	0.976339	1	1	0	0	0	1	0	0	0	0
V88	0.68797	0.898254	0.964612	0.941471	0.981791	1.00172	0.973723	1.03336	1.02444	0.993109	0	0	0	0	0	0	0	0	0	0
V89	0.973534	1.01259	0.990112	0.979134	1.04689	0.998532	1.02366	1.08127	1.08227	1.01168	0	0	0	0	0	0	0	0	0	0
V90	0.862986	0.988658	0.997902	0.948826	0.970095	0.953418	0.970779	1.00875	1.04595	1.03555	1	0	0	1	0	0	0	0	0	0
V91	1.16724	0.795782	0.950607	0.926933	0.929295	0.820122	0.918269	0.961142	0.95604	0.8886	1	1	0	1	1	1	1	0	1	0
V92	0.928733	0.752231	0.901472	0.887765	0.893321	0.767453	0.956569	0.819995	0.779589	0.956	0	1	1	1	0	1	0	0	1	0
V93	0.986485	1.0905	1.04748	0.988392	1.04314	1.05918	1.01943	1.07747	1.06192	1.0273	0	0	0	0	0	0	0	0	0	0
V94	1.04688	0.944062	0.966898	0.951054	1.00933	0.901158	1.03545	1.0252	1.04259	0.988705	0	0	0	0	0	0	0	0	0	0
V95	0.962978	0.937129	0.984711	0.965031	0.98588	0.873408	1.02636	0.98561	0.96347	1.02721	0	1	0	1	0	1	0	0	0	0
V96	0.902461	0.927683	0.951511	0.980341	0.914729	0.965366	0.938273	0.979306	0.962116	1.01675	0	0	0	0	0	0	0	0	0	0
V97	0.852771	0.81806	0.943017	0.879282	0.870516	0.810252	0.924838	0.858207	0.838257	0.871395	0	0	0	0	0	0	0	0	0	1
V98	1.02754	0.792315	0.923674	0.895542	0.923178	0.876097	0.997067	1.00434	0.956979	0.955068	0	1	0	0	0	1	0	0	0	0
V99	1.01254	0.917769	1.04188	1.02969	1.0722	1.02052	0.996696	1.0782	1.04009	1.04632	0	1	0	0	0	1	0	0	0	0
V100	0.860755	0.870947	0.876809	0.850532	0.980043	0.887409	1.0165	0.966083	0.985634	0.978994	1	1	1	1	1	1	1	1	1	0
V101	0.955815	0.821849	0.980241	0.92392	0.915286	0.819939	0.883785	0.942282	0.927085	0.892398	0	0	0	1	0	0	0	0	1	0
V102	0.845194	0.826044	0.99115	0.87905	0.964939	0.887666	0.963412	0.993676	1.0539	0.958235	1	1	0	1	0	0	0	0	0	0
V103	0.892828	0.792457	0.879409	0.81393	0.834816	0.837459	0.916792	0.869697	0.798007	0.799612	0	1	0	0	1	1	0	1	1	1
V104	0.948348	0.845625	0.973745	0.930807	0.931387	0.856142	0.976961	0.916302	0.87256	0.958306	0	0	0	0	0	0	0	0	0	0
V105	0.98946	0.860726	0.974203	0.958984	0.885427	0.851011	0.99304	0.965135	0.932301	0.944719	0	1	0	0	0	1	1	1	1	1
V106	1.77128	0.970125	1.0043	1.01596	1.02562	1.01611	1.10103	1.01112	0.990875	1.00049	0	0	0	0	0	0	0	0	0	0
V107	0.892332	0.760096	0.979916	0.93188	0.896133	0.783174	0.933744	0.804444	0.834239	0.926532	0	1	1	1	1	1	0	1	0	0
V108	0.933699	0.545004	0.921089	0.820972	0.726312	0.67047	0.88438	0.818321	0.864772	0.884931	0	1	0	1	0	1	1	0	0	1
V109	0.732409	0.883262	0.905429	0.818052	1.00563	0.925679	1.01483	1.10557	1.11478	1.02694	1	1	1	1	0	0	0	0	0	0
V110	0.883592	0.791046	0.936936	0.827353	0.842947	0.783725	1.00844	0.866715	0.852342	0.99703	1	1	1	1	1	1	0	1	1	1
V111	0.887405	0.873442	0.988204	0.94013	0.965146	0.896737	1.02264	0.991796	0.880802	0.996018	1	1	0	1	0	1	0	0	0	0
V112	1.07259	0.924216	0.977951	0.991343	1.02058	0.919235	0.964497	0.966825	0.985188	0.976093	0	0	0	0	0	0	0	0	0	0
V113	0.861905	0.901416	0.976501	0.907868	0.93881	0.927395	1.00952	0.966152	0.944855	0.972651	0	0	0	0	0	0	0	0	0	0
V114	0.791439	1.04519	0.90219	0.845704	0.984594	1.04953	1.00565	1.00337	1.05849	1.01337	1	0	1	1	0	0	0	0	0	0
V115	0.991269	0.954937	0.880466	0.881304	0.981344	0.947467	0.995618	1.07009	0.999179	0.99859	1	0	1	1	0	0	0	0	0	0
V116	0.809426	0.784905	0.909309	0.81599	1.02229	0.821793	0.964594	1.04498	0.973369	0.95303	1	1	1	1	1	1	1	1	1	1
V117	0.933997	0.961128	0.924656	0.831035	0.962544	0.915255	0.902662	0.922371	0.871532	0.93844	1	1	1	1	0	0	0	0	0	0
V118	0.732538	0.770021	0.918784	0.838861	0.893642	0.805353	0.929918	0.955135	0.887429	0.915804	1	1	1	1	1	1	0	0	1	0
V119	0.936409	0.831831	0.996706	0.918493	0.838169	0.800321	0.925449	0.86688	0.883346	0.906229	0	0	0	0	0	1	0	0	0	0
V120	0.998381	0.889048	0.985677	0.991276	0.932381	0.940103	0.983428	0.995283	0.923134	0.957956	0	0	0	0	0	0	0	0	0	0
V121	0.956069	0.805649	0.975917	0.976508	0.947885	0.81286	1.00855	0.928791	0.9267	0.97328	0	0	0	0	0	0	0	0	0	0
V122	0.979874	0.868926	0.929734	0.910235	0.916015	0.833513	0.855905	0.933394	0.929452	0.886135	1	1	1	1	0	1	1	0	1	1
V123	0.917511	0.876786	0.966425	0.958588	0.956222	0.92385	0.948308	1.00212	0.947431	0.918036	1	0	0	1	0	0	0	0	0	0
V124	1.0706	0.917622	1.03126	0.924291	0.91862	0.868688	1.00771	0.817958	0.91866	1.03574	1	1	1	1	1	1	1	1	1	1
V125	0.941615	0.939893	0.99465	0.965195	0.942676	0.928318	0.953069	0.971694	0.923936	0.97484	0	1	0	0	0	1	0	0	0	1
V126	0.998422	1.02891	1.03504	0.978744	1.0926	1.06552	1.05999	1.03106	1.05343	1.02388	0	1	0	0	0	0	0	0	1	0
V127	0.946284	0.940075	0.945645	0.928197	1.03903	1.01397	1.053	1.09959	1.10927	1.03025	1	1	0	1	1	1	0	0	0	0
V128	1.56955	0.888737	0.912658	0.973814	1.16675	0.993691	1.09773	1.07174	1.10976	1.04062	0	0	0	0	0	0	0	0	0	0
V129	0.898365	1.08389	0.983364	0.868672	1.08845	1.12227	1.03087	1.10255	1.09163	0.988737	1	0	1	1	0	0	0	0	0	0
V130	0.885271	0.909882	0.995352	0.943112	0.881626	0.860719	0.93678	0.996188	0.98778	0.987283	1	1	0	1	1	1	1	0	0	0
V131	0.795932	0.690344	0.943498	0.872331	0.806029	0.720921	0.947413	0.7632	0.827896	0.918281	1	1	1	1	1	1	0	1	1	0
V132	0.798658	0.908258	0.931958	0.93022	1.08095	1.03551	0.977072	1.03318	0.962662	0.973405	1	0	0	1	0	0	0	0	0	0
V133	1.08898	1.04173	1.00636	1.02547	0.990157	1.05585	1.05779	1.0923	0.853841	0.923728	0	1	0	0	1	0	0	1	0	0
V134	0.897184	0.853093	0.943089	0.911254	0.884312	0.791777	0.94921	0.91545	0.918587	0.938342	1	1	1	1	0	1	0	0	0	0
V135	0.924326	0.727949	0.977104	0.89279	0.718612	0.737708	0.990188	0.811737	0.830687	0.895118	0	1	0	0	0	0	0	0	0	0
V136	0.991919	0.928968	0.967914	0.947486	1.05149	0.960266	0.965373	1.0244	1.01974	1.00594	0	0	0	0	0	0	0	0	0	0
V137	1.06632	0.823108	0.976673	0.980224	0.860949	0.770497	0.912104	0.931648	0.893469	0.892373	1	1	1	1	1	1	1	1	1	1
V138	0.933781	0.937622	0.927123	0.913974	1.05382	1.01934	0.970614	1.01922	1.03449	0.988011	0	0	0	0	0	0	0	0	0	0
V139	0.985796	1.00303	1.02451	1.00854	1.02299	0.978318	0.975082	1.05346	1.04572	0.971094	0	0	0	0	0	1	1	0	0	0
V140	0.978092	0.983009	1.04658	1.03202	1.0079	0.928875	0.992943	0.977565	0.844361	0.928149	0	0	0	0	0	0	0	0	1	0
V141	1.32451	1.24322	0.831116	1.10314	1.72085	1.46802	1.38713	1.76616	1.28586	0.885878	1	1	1	1	1	1	1	0	0	1
V142	0.991504	0.875608	0.924068	0.889297	0.958092	0.904958	1.04008	1.01702	0.987707	1.09312	0	0	0	0	0	0	0	0	0	0
V143	1.25299	0.935771	0.954468	0.995787	0.931274	0.949387	1.00957	0.959424	0.887389	0.925397	0	0	0	0	0	0	0	0	0	0

## Sheet: Supplemental_Outcomes_TrainingCohort
MRN	rHU.ASPECTS	DWI.ASPECTS	poor.outcome	FIV
T1	3	5	1	147.4
T2	6	10	1	4.25551
T3	3	5	1	144.994
T4	3	10	1	10.3858
T5	6	8	0	10.7787
T6	9	10	0	5.25375
T7	7	8	1	11.4083
T8	9	9	1	29.7459
T9	8	10	0	0.845148
T10	4	10	1	3.58521
T11	6	8	0	32.9282
T12	4	4	1	146.085
T13	1	9	1	23.6876
T14	6	10	1	2.58301
T15	7	10	1	5.90212
T16	4	10	1	4.91047
T17	8	10	1	3.68187
T18	1	9	1	23.5984
T19	5	9	1	27.9991
T20	3	7	1	12.011
T21	7	8	0	30.387
T22	10	10	1	17.4425
T23	6	7	0	23.8257
T24	9	10	0	18.8437
T25	7	6	1	55.359
T26	7	6	1	36.751
T27	10	10	1	4.13575
T28	6	6	1	82.3953
T29	9	10	0	4.46343
T30	6	8	0	40.5119
T31	3	10	1	5.18625
T32	9	9	1	20.5488
T33	2	7	0	26.44
T34	2	10	1	0.770806
T35	4	5	0	77.1584
T36	9	10	1	10.1492
T37	9	10	1	2.79492
T38	6	3	1	70.742
T39	8	10	0	7.4184
T40	6	4	1	106.322
T41	10	10	1	1.67625
T42	7	10	0	2.07674
T43	10	10	0	0.832101
T44	5	1	1	317.992
T45	9	9	1	53.6844
T46	8	10	1	0.144771
T47	7	10	1	4.46344
T48	2	5	1	71.6254
T49	7	6	1	49.9107
T50	9	10	0	2.23416
T51	8	10	1	10.7991
T52	4	5	1	58.5774
T53	4	9	1	7.83561
T54	8	10	1	13.9628
T55	7	6	1	76.3568
T56	6	9	0	17.8381
T57	2	8	1	13.4363
T58	6	7	1	17.1751
T59	9	10	0	12.5018
T60	10	10	1	2.45396
T61	6	6	1	52.8843
T62	4	10	0	2.36328
T63	7	10	1	5.22374
T64	6	7	1	16.6801
T65	8	10	0	5.2587
T66	6	6	1	61.6099
T67	4	8	0	76.5485
T68	7	9	1	7.42873
T69	4	0	1	418.469
T70	7	4	1	115.059
T71	1	10	1	0.346195
T72	1	9	1	49.1282
T73	1	0	1	264.171
T74	4	9	0	46.5457
T75	3	6	1	83.924
T76	8	2	1	192.557
T77	5	5	1	99.3401
T78	2	8	1	84.5091
T79	8	7	1	38.2725
T80	9	4	1	87.6142
T81	7	10	0	0.500488
T82	8	10	0	1.05387
T83	4	8	1	10.0117
T84	7	9	1	62.9681
T85	7	9	1	23.179
T86	8	9	0	13.8158
T87	4	8	1	64.62
T88	5	10	1	4.75427
T89	9	7	1	14.5747
T90	6	7	1	51.5853
T91	10	10	1	3.95717
T92	8	10	0	6.70147
T93	7	6	1	36.1224
T94	10	9	0	9.94975
T95	8	10	0	27.2599
T96	10	9	0	14.7375
T97	7	7	1	25.6218
T98	9	7	0	29.2706
T99	10	6	1	110.229
T100	4	10	1	2.66625
T101	8	7	0	10.35
T102	7	5	1	140.209
T103	7	10	1	43.8342
T104	9	10	0	19.8845
T105	5	10	1	16.7752
T106	3	8	1	35.8171
T107	5	4	1	63.1803
T108	7	7	1	21.36
T109	10	10	1	28.469
T110	9	10	0	18.8456
T111	8	10	1	11.0962
T112	7	10	0	1.35771
T113	6	10	1	0.0449316
T114	5	6	0	87.6983
T115	9	10	1	3.4199
T116	2	4	1	130.114
T117	9	10	1	9.64125
T118	7	10	1	4.05358
T119	7	6	1	90.818
T120	10	10	0	5.08263
T121	3	8	1	21.934
T122	5	1	1	279.697
T123	6	10	1	7.3575
T124	3	8	1	41.4122
T125	4	9	1	9.78573
T126	6	1	1	122.425
T127	9	10	0	8.63146
T128	6	10	1	41.5038
T129	9	6	1	114.205
T130	7	6	1	22.7877
T131	10	10	0	8.93666
T132	5	6	0	62.0479
T133	10	7	0	81.549
T134	0	3	1	109.089
T135	10	8	1	42.6973
T136	9	8	1	23.0921
T137	6	8	0	18.0807
T138	2	8	1	16.9135
T139	2	5	1	79.6356
T140	0	10	0	10.5103
T141	10	8	1	14.9114
T142	8	10	0	0.728521
T143	10	10	0	1.18747
T144	9	10	1	13.8863
T145	3	5	1	61.1656
T146	10	8	1	49.7229
T147	10	6	1	40.7289
T148	10	10	0	17.3123
T149	7	10	1	1.67379
T150	9	7	0	62.6328
T151	6	2	1	146.364
T152	7	6	1	127.885
T153	3	5	0	126.248
T154	10	10	0	4.29812
T155	8	9	0	43.2551
T156	3	6	1	34.4124
T157	3	8	1	51.7066
T158	7	4	1	91.051
T159	10	7	0	50.6815
T160	4	6	1	61.6711
T161	6	10	0	2.4021
T162	8	10	0	2.45719
T163	10	10	0	0.744227
T164	6	8	1	11.2373
T165	10	7	1	19.5391
T166	7	6	1	32.4286
T167	8	8	1	12.875
T168	7	8	1	15.0249
T169	4	7	0	20.5496
T170	3	10	0	9.85676
T171	4	8	1	10.2316
T172	3	10	0	3.81099
T173	7	10	0	2.25373
T174	9	10	0	0.455858
T175	9	10	1	43.6838
T176	5	1	1	204.898
T177	8	5	1	106.003
T178	9	10	0	30.2826
T179	8	10	1	11.2791
T180	3	10	1	3.83055
T181	5	10	0	0.285629
T182	9	6	1	28.1484
T183	5	6	1	91.3894
T184	8	10	0	7.82544
T185	5	6	1	37.8256
T186	6	7	1	20.577
T187	1	6	1	69.576
T188	4	7	1	73.6571
T189	10	9	0	16.3575
T190	10	10	1	15.6196
T191	8	9	1	36.4575
T192	8	9	1	5.67544
T193	1	8	1	48.345
T194	9	8	0	14.4361
T195	9	6	1	91.2205
T196	7	10	1	9.47648
T197	5	10	1	4.38225
T198	5	7	0	87.6606
T199	5	9	1	49.4098
T200	7	8	0	30.2453
T201	10	4	0	77.9863
T202	9	10	1	1.04475
T203	8	4	1	73.035
T204	6	10	0	19.9688
T205	10	10	1	22.6581
T206	9	6	1	40.1367
T207	8	9	0	7.36766
T208	9	6	1	30.5828
T209	2	5	0	86.816
T210	7	4	0	111.548
T211	10	9	1	7.43417
T212	9	10	1	13.6161
T213	10	10	0	8.96013
T214	5	10	0	0.645599
T215	4	7	1	29.5673
T216	2	10	1	34.5572
T217	8	10	0	0.624227
T218	6	10	1	3.36509
T219	4	6	1	128.533
T220	6	5	0	51.6088
T221	5	6	1	67.2591
T222	1	6	1	64.0904
T223	1	1	1	159.369
T224	3	0	1	283.581
T225	7	8	1	32.5976
T226	3	8	1	55.8963
T227	3	7	1	17.7012
T228	10	10	1	6.83552
T229	9	10	0	7.21176
T230	2	10	0	3.05656
T231	4	10	0	1.47748
T232	7	8	0	29.7093
T233	6	6	1	44.996
T234	6	9	1	30.515
T235	7	4	0	104.247
T236	5	10	0	0.723242
T237	4	9	1	28.1183
T238	7	2	1	236.267
T239	2	8	1	17.7559
T240	6	9	0	8.7409
T241	9	6	1	56.2579
T242	10	10	1	27.1778
T243	9	9	1	4.63658
T244	7	10	1	2.27329
T245	9	10	0	0.798195
T246	9	10	0	4.54658
T247	6	7	0	32.2682
T248	9	5	1	113.551
T249	7	10	1	4.94568
T250	9	10	1	8.49452
T251	9	10	0	0.152596
T252	6	3	1	85.4666
T253	6	10	0	7.57338
T254	8	10	1	34.1887
T255	7	8	1	14.9896
T256	5	7	0	77.0924
T257	8	8	0	16.2926
T258	8	4	1	116.638
T259	3	2	1	161.004
T260	8	10	0	1.54727
T261	4	3	0	142.114
T262	6	9	1	24.971
T263	3	8	0	14.8885
T264	6	6	1	77.0063
T265	8	10	1	7.55155
T266	10	10	0	6.30001
T267	9	8	0	17.325
T268	6	10	1	1.56375
T269	8	6	1	38.0082
T270	10	10	0	10.8148
T271	9	7	0	31.7987
T272	4	8	1	41.2362
T273	3	7	1	34.2637
T274	9	8	0	45.8923
T275	8	9	1	38.9198
T276	7	6	1	29.3636
T277	9	10	0	8.67059
T278	5	5	1	94.3624
T279	9	10	0	7.43808
T280	9	8	1	44.022
T281	3	4	1	84.2826
T282	9	10	1	12.6981
T283	2	10	0	0.472899
T284	1	0	1	564.204
T285	4	7	1	8.78015
T286	2	3	1	120.633
T287	4	3	1	161.095
T288	4	9	0	5.1374
T289	7	8	0	11.3837
T290	10	10	0	1.62158
T291	3	8	0	37.5078
T292	9	9	0	36.5879
T293	9	8	1	52.2929
T294	4	8	0	31.5483
T295	8	9	1	7.04681
T296	5	10	0	0.313018
T297	1	10	1	7.89196
T298	5	10	1	0.619922
T299	3	3	1	206.331
T300	9	9	0	4.89873
T301	7	10	0	1.65033
T302	2	5	1	128.768
T303	8	8	1	12.1298
T304	0	9	0	16.7425
T305	9	9	0	38.9903
T306	4	5	1	287.303
T307	10	10	1	7.77458
T308	10	7	1	56.038
T309	10	7	1	34.4987
T310	10	9	0	4.93785
T311	9	10	1	1.07991
T312	6	10	0	4.93003
T313	10	10	0	0.291824
T314	10	9	1	36.2318
T315	10	7	1	108.492
T316	9	3	1	176.502
T317	10	10	0	1.71512
T318	0	6	1	57.3075
T319	6	6	1	63.4077
T320	7	6	1	37.6329
T321	9	10	0	0.0313018
T322	8	8	1	6.81987
T323	10	7	1	28.4441
T324	10	8	1	41.7683
T325	10	9	0	7.39504
T326	3	8	0	23.222
T327	10	10	0	0.402949
T328	9	3	1	199.22
T329	3	4	1	108.625
T330	6	10	0	3.67796
T331	7	6	1	58.5187
T332	10	9	1	52.3013
T333	5	10	1	3.75555
T334	4	6	1	37.8986
T335	5	5	1	64.3169
T336	4	10	1	11.2619
T337	3	10	1	10.3527
T338	5	8	1	54.0044
T339	6	7	0	18.3037
T340	1	8	1	43.0412
T341	5	9	1	15.5187
T342	8	10	0	1.4751
T343	2	8	1	36.9244
T344	8	10	1	11.1276
T345	6	9	1	27.9173
T346	7	2	1	168.349
T347	10	9	1	18.29
T348	10	10	1	10.425
T349	7	9	0	12.15
T350	10	9	1	36.6348
T351	9	8	1	18.8477
T352	10	9	0	8.22845
T353	10	10	0	5.3213
T354	7	8	0	16.5312
T355	10	4	1	213.491
T356	8	10	1	25.1482
T357	0	3	1	155.609
T358	7	7	0	18.9386
T359	10	8	1	12.2703
T360	8	9	1	34.4336
T361	6	10	1	10.5135
T362	7	4	0	99.9779
T363	3	7	1	101.829
T364	5	8	0	10.7991
T365	10	10	0	0.731679
T366	10	10	1	39.182
T367	4	6	1	27.8703
T368	10	10	0	3.44092

## Sheet: Supplemental_Outcomes_ValidationCohort
ID	rHU.ASPECTS	DWI.ASPECTS	poor.outcome	FIV
V1	10	7	1	60.3034
V2	9	10	1	6.34116
V3	6	7	1	11.2643
V4	5	3	1	141.074
V5	3	3	1	128.309
V6	8	8	0	19.9537
V7	7	10	1	3.49388
V8	5	10	0	0.371508
V9	8	7	1	27.622
V10	7	6	0	37.2306
V11	5	8	1	55.2894
V12	6	10	0	0.5445
V13	7	9	1	10.6064
V14	8	10	1	1.089
V15	3	2	0	189.18
V16	10	10	0	9.29053
V17	3	6	0	54.6769
V18	0	0	1	420.978
V19	10	10	1	0.116182
V20	7	8	1	12.671
V21	10	8	0	11.0602
V22	6	8	1	33.7817
V23	4	7	1	35.3017
V24	9	9	1	38.1996
V25	3	10	1	12.7554
V26	10	10	0	31.0138
V27	0	6	1	30.4948
V28	7	8	1	16.0174
V29	4	10	0	0.0226875
V30	3	2	1	281.586
V31	8	2	1	210.846
V32	8	10	1	6.9879
V33	10	10	0	12.9355
V34	10	10	0	0.283594
V35	3	8	0	12.2739
V36	10	1	1	177.694
V37	7	10	0	10.3562
V38	5	6	1	22.9663
V39	8	7	0	26.6465
V40	3	7	1	32.9763
V41	1	10	0	43.2083
V42	9	9	1	12.1324
V43	8	10	0	4.01569
V44	2	6	1	51.6337
V45	8	10	0	0.964219
V46	1	5	0	70.0363
V47	10	7	0	45.2275
V48	10	9	0	4.69348
V49	9	9	0	12.2044
V50	0	10	1	1.72094
V51	9	10	0	9.77758
V52	9	10	0	0.124307
V53	5	10	1	4.45809
V54	6	9	0	6.12563
V55	10	10	1	0.0226875
V56	0	7	1	89.695
V57	9	10	0	3.98166
V58	7	10	1	6.29578
V59	8	10	0	4.00239
V60	8	5	1	45.8831
V61	8	5	1	117.737
V62	7	8	1	16.9703
V63	8	8	1	12.3153
V64	10	9	0	9.54009
V65	9	10	1	17.6215
V66	10	6	0	67.6075
V67	9	9	0	6.70416
V68	3	6	1	43.4894
V69	8	10	0	3.72075
V70	10	10	0	0.822106
V71	8	8	0	8.95022
V72	6	9	1	80.5179
V73	10	10	0	8.5305
V74	4	7	0	40.0872
V75	9	10	0	1.09751
V76	10	7	0	55.7432
V77	10	9	1	16.3123
V78	10	8	0	13.8621
V79	8	8	1	28.8472
V80	4	10	1	1.69022
V81	9	5	1	137.293
V82	8	10	1	0.385541
V83	2	10	0	2.85907
V84	9	8	1	32.9434
V85	10	10	0	0.31463
V86	6	10	0	0.925423
V87	6	7	1	37.7738
V88	9	10	0	4.10644
V89	10	10	0	1.43866
V90	9	8	1	13.025
V91	4	3	1	143.895
V92	3	5	0	62.0152
V93	10	10	0	1.04363
V94	10	10	0	2.31475
V95	10	7	0	60.8252
V96	7	10	0	14.2437
V97	0	9	1	59.8273
V98	6	8	1	38.68
V99	10	8	1	35.35
V100	7	1	1	273.702
V101	3	8	1	36.5517
V102	7	7	1	24.5138
V103	0	4	1	139.965
V104	5	10	0	1.40663
V105	7	4	0	145.199
V106	10	10	1	17.3803
V107	3	4	1	95.6505
V108	1	5	1	218.56
V109	7	6	0	18.2291
V110	2	1	1	384.576
V111	8	6	0	45.3807
V112	10	10	1	0.0659264
V113	8	10	0	7.64569
V114	7	7	1	15.5102
V115	8	7	0	17.0723
V116	5	0	1	212.502
V117	5	6	1	19.8062
V118	0	3	1	90.7375
V119	2	9	0	59.1917
V120	9	10	1	31.581
V121	7	10	0	1.49737
V122	2	2	1	176.997
V123	8	8	0	13.7861
V124	7	0	1	287.78
V125	10	7	1	60.1105
V126	10	8	1	53.8147
V127	8	5	1	84.7832
V128	9	10	0	4.00434
V129	8	7	0	15.3708
V130	7	4	0	126.551
V131	0	2	1	155.84
V132	8	8	1	16.7434
V133	9	7	1	56.991
V134	2	5	1	167.023
V135	3	9	1	10.0137
V136	10	10	0	4.5545
V137	3	0	1	245.876
V138	8	10	0	1.39528
V139	10	8	0	60.655
V140	9	9	1	68.043
V141	8	2	1	166.764
V142	8	10	1	9.65353
V143	8	10	1	14.6333
